# Supplementary material for: Transcriptome- and proteome-wide effects of a circular RNA encompassing four early exons of the spinal muscular atrophy genes
Source: Sci Rep. 2024 May 7;14:10442. doi: 10.1038/s41598-024-60593-7 (PMC11076517; doi:10.1038/s41598-024-60593-7)
Supplement: Supplementary file 2 — Supplementary Tables. [file 41598_2024_60593_MOESM2_ESM.xlsx]

## Sheet: Supplementary Table S1
Supplementary Table S1. Abbreviations.
Abbreviation	Full Name	Alias
3′ss	3′ splice site
5′ss	5′ splice site
ABCE1	ATP binding cassette subfamily E member 1	ABC38, OABP, RLI, RLI1, RNASEL1, RNASELI, RNS4I
ACTN4	Actinin alpha 4	ACTININ-4, FSGS, FSGS1
AD	Alzheimer's Disease
AGK	Acylglycerol kinase	CATC5, CTRCT38, MTDPS10, MULK
BASP1	Brain abundant membrane attached signal protein 1	CAP-23, CAP23, NAP-22, NAP22
BEX3	Brain expressed X-linked 3	Bex, DXS6984E, HGR74, NADE, NGFRAP1
C2A-2B-3-4	CircRNA encompassing exons 2A, 2B, 3 and 4 of human SMN gene
C2B-3-4	CircRNA encompassing exons 2B, 3 and 4 of human SMN gene
CD44	CD44 molecule (Indian blood group)	CDW44, CSPG8, ECM-III, ECMR-III, H-CAM, HCELL, HUTCH-1, HUTCH-I, Hermes-1, IN, LHR, MC56, MDU2, MDU3, MIC4, Pgp1
CELSR3	Cadherin EGF LAG seven-pass G-type receptor 3	ADGRC3, CDHF11, EGFL1, FMI1, HFMI1, MEGF2, RESDA1
circRNA	Circular RNA
CNDP2	Carnosine dipeptidase 2	CN2, CPGL, HEL-S-13, HsT2298, PEPA
CNTN1	Contactin 1	CMYP12, F3, GP135, MYPCN
dev.	Development
DHX9	DExH-box helicase 9	DDX9, LKP, NDH2, NDHII, RHA
Dox	Doxycycline
ECM‑receptor	Extracellular matrix-receptor
EJC	Exon junction complex
ELF2	E74 like ETS transcription factor 2	EU32, NERF, NERF-1A, NERF-1B, NERF-1a, b, NERF-2
EN2	Engrailed homeobox 2
ERP44	Endoplasmic reticulum protein 44	PDIA10, TXNDC4
Evec	Sequence transcribed between the TSS and Iori at the integration site in the stable cell lines
F	Forward primer
GAPDH	Glyceraldehyde 3-Phosphate Dehydrogenase	G3PD, GAPD, HEL-S-162eP
GET3	Guided Entry of Tail-anchored proteins factor 3, ATPase	ARSA-I, ARSA1, ASNA-I, ASNA1, CMD2H, TRC40
GFRA1	GDNF family receptor alpha 1	GDNFR, GDNFR-alpha-1, GDNFRA, GFR-ALPHA-1, GFRalpha-1, RET1L, RETL1, RHDA4, TRNR1
GK3	Glycerol kinase 3, coding for GK3P	GK3, GKP3, GKTB
h	Hour(s)
H1-10	H1.10 linker histone	H1.10, H1FX, H1X
H2AC20	Histone H2A type 2-C	H2A, H2A-GL101, H2A/q, H2AFQ, HIST2H2AC
Homo.	Homologous
HPV	Human papillomavirus
IQGAP2	IQ motif containing GTPase activating protein 2
JADE1	Jade family PHD finger 1	PHF17
L2A-2B-3-4	Linear RNA encompassing exons 2A, 2B, 3 and 4 of human SMN gene
L2A-2B-4	Linear RNA encompassing exons 2A, 2B and 4 of human SMN gene
LC-MS/MS	Liquid chromatography with tandem mass spectrometry
LSCC	Laryngeal squamous cell carcinoma
ME2	NAD-dependent malic enzyme, mitochondrial	ODS1
min	Minute(s)
MKI67	Marker of proliferation Ki-67	KIA, MIB-, MIB-1, PPP1R105
NAA15	N-alpha-acetyltransferase 15, NatA auxiliary subunit	Ga19, MRD50, NARG1, NAT1P, NATH, TBDN, TBDN100
NAF1	nuclear assembly factor 1 ribonucleoprotein	PFBMFT7
NAMPT	Nicotinamide phosphoribosyltransferase	1110035O14Rik, PBEF, PBEF1, VF, VISFATIN
ncRNA	Non‑coding RNA
NDRG1	N-myc downstream regulated 1	CAP43, CMT4D, DRG-1, DRG1, GC4, HMSNL, NDR1, NMSL, PROXY1, RIT42, RTP, TARG1, TDD5
NOM1	Nucleolar protein with MIF4G domain 1	SGD1, C7orf3, PPP1R113
nt	Nucleotide
NuRD complex	Nucleosome Remodeling and Deacetylase (NuRD) complex , a major chromatin remodeling complex
OR51E2	Olfactory receptor family 51 subfamily E member 2	HPRAJ, OR51E3P, OR52A2, PSGR
org.	Oganization
PCBP3	Poly(rC) binding protein 3	ALPHA-CP3, PCBP3-OT1, PCBP3OT
PCDH19	Protocadherin 19	DEE9, EFMR, EIEE9
PD	Parkinson's Disease
PDZD8	PDZ domain containing 8	IDDADF, PDZK8
POLK	DNA polymerase kappa	DINB1, DINP, POLQ
PPID	Peptidyl-prolyl cis-trans isomerase D	CYP-40, CYPD
R	Reverse prime
RAC3	Rac family small GTPase 3
RBBP9	RB binding protein 9, serine hydrolase	BOG, RBBP10
reg.	Regulation
REPIN1	Replication initiator 1	AP4, RIP60, ZNF464, Zfp464
RNP	Ribonucleoprotein
RPS3A	Ribosomal protein S3A, also know as FTE1, MFTL, S3A, eS1	FTE1, MFTL, S3A, eS1
SACM1L	SAC1 like phosphatidylinositide phosphatase	SAC1
KHDRBS1	KH RNA binding domain containing, signal transduction associated 1	Sam68, p62, p68
SAMD5	Serile alpha motif domain containing 5	dJ875H10.1
SARS1	Seryl-tRNA synthetase 1	NEDMAS, SARS, SERRS, SERS
SETD7	SET domain containing 7, histone lysine methyltransferase	KMT7, SET7, SET7/9, SET9
SDC	Sodium deoxycholate
SHTN1	Shootin-1
SMA	Spinal Muscular Atrophy
SMN	Survival motor neuron protein
SMN (Italics)	Survival motor neuron gene or transcript
SMNDC1	Survival motor neuron domain containing 1	SMNR, SPF30, TDRD16C
SNX27	Sorting nexin-27	MRT1, MY014
SSBP1	Single stranded DNA binding protein 1	Mt-SSB, OPA13, SOSS-B1, SSBP, mtSSB
T-REx	The original T-REx™-293 cell line without integration of gene of interest was selected as control cell line
TC4-2A	Stable cell lines expressing C2A-2B-3-4
TeABC	Triethylammonium bicarbonate
TFA	Trifluoroacetic acid
TL4-2A	Stable cell lines expressing L2A-2B-3-4
TSNAX	Translin-associated protein X	C3PO, TRAX
TUBB2B	Tubulin beta 2B class IIb	CDCBM7, PMGYSA, bA506K6.1
WDR45B	WD repeat domain 45B	NEDSBAS, WDR45L, WIPI-3, WIPI3
YBX3	Y-box-binding protein 3	CSDA, CSDA1, DBPA, ZONAB
ZDHHC6	Zinc finger DHHC-type palmitoyltransferase 6	DHHC-6, DHHC6, ZNF376
ZNF827	Zinc finger protein 827

## Sheet: Supplementary Table S2
Supplementary Table S2. List of primers.
#	primer name	Target sequence	Usage	Primer sequence (5′ to 3′)
1	5 E1+2A	SMN, exon 1	PCR	GGCACAGGCCAGAGCGA
2	5 E3-End	SMN, exon 3	PCR	CTTTCCCCAATCTGTGAAGTAGCTA
3	3 E3-Start	SMN, exon 3	PCR	CAACCGTCTTCTGACCAAATGG
4	3 E3-RT	SMN, exon 3	RT	TCCATATCCAGTGTAAACCACAAC
5	3 exon4SMN	SMN, exon 4	PCR	TCACTTTCATCTGTTGAAACTTGG
6	5 LNCX	pcDNA5/FRT/TO	PCR	GCTCGTTTAGTGAACCGTCAGATC
7	5 E4+2A	SMN, exons 2A and 4	qPCR	CTGGGACCAGGAAAGAGCG
8	3 E2B (end)	SMN, exon 2B	qPCR	CTGTTGTAAGGAAGCTGCAGTATTC
9	hGAPDH-1	GAPDH, exon 8	qPCR	AACAGCGACACCCACTCCTC
10	hGAPDH-2	GAPDH, exons 8 and 9	qPCR	CATACCAGGAAATGAGCTTGACAA
11	ABCE1_F	ABCE1	qPCR	ATCTGGTGGTGAACTACAGC
12	ABCE1_R	ABCE1	qPCR	GTTCCACAACAAAGGCTGTC
13	ACTN4_F	ACTN4	qPCR	CGCTGGACTTTATTGCCAGC
14	ACTN4_R	ACTN4	qPCR	CGAACCTAAGGATGATGGTCCA
15	AGK_F	AGK	qPCR	CTGGCGTCAAAGTTAGCAAG
16	AGK_R	AGK	qPCR	GAGGCTTGATGAGTCTGAGG
17	BASP1_F1	BASP1	qPCR	GCTAACTCAGGGGCTGCATAG
18	BASP1_R	BASP1	qPCR	CCTCGGCCTTCTTGTCTTTCTC
19	BEX3_F	BEX3	qPCR	ATCAATGATGGGATGGGTGG
20	BEX3_R	BEX3	qPCR	GACAATTCCTCAACTGCAGC
21	CD44_F	CD44	qPCR	CTGAGCATCGGATTTGAGACC
22	CD44_R	CD44	qPCR	GGATGTGAGGATGTACACCC
23	CELSR3-F	CELSR3	qPCR	CCTCGTTTACCGCACCTTAG
24	CELSR3-R	CELSR3	qPCR	TGTCTGTAGCAGGCGAAAC
25	CNDP2_F	CNDP2	qPCR	GAGCCCACTCCCAGAATGAA
26	CNDP2_R	CNDP2	qPCR	GGCAGGATTCCTTCTCATTGG
27	CNTN1-F	CNTN1	qPCR	AGAAACAGAGAGCTGACCATAAC
28	CNTN1-R	CNTN1	qPCR	CATATCGGCCAGTATCAGGATTAG
29	ELF2_F	ELF2	qPCR	GCAAGATGTGGCAGAAGAAC
30	ELF2_R	ELF2	qPCR	GAATCCCTCAAGCAGGTAGG
31	EN2_F	EN2	qPCR	GTCTACTGTACGCGCTACTC
32	EN2_R	EN2	qPCR	GTCAGGTACCTGTTGGTCTG
33	ERP44-F	ERP44	qPCR	TGGAGAGGAATTGACAGAAGAAG
34	ERP44-R	ERP44	qPCR	TGTATGTGCAGAAGAGGATGTC
35	GFRA1_F	GFRA1	qPCR	GAGTCAAGGTCTGTCAGCAG
36	GFRA1_R	GFRA1	qPCR	TCTTCTAGGTCGTTCCCACTG
37	GK_F2	GK	qPCR	GGTGTGGCTTGATCTAAGAACC
38	GK_R2	GK	qPCR	CTCACATTGTCAAGGAGCCAA
39	GK3_F2	GK3P	qPCR	AGAAGGTGGTGACCCTAGTG
40	GK3P_R2	GK3P	qPCR	TTAAGAGACAATTGCTGGGTTG
41	H2AC20_F2	H2AC20	qPCR	GCAACGACGAGGAACTGAAC
42	H2AC20_R2	H2AC20	qPCR	GGTTTTCTTTGGTAACAGAACGG
43	IQGAP2_F	IQGAP2	qPCR	CTGAGAAGGGTCACCGACAA
44	IQGAP2_R	IQGAP2	qPCR	GCTCATCTTCTGTTGCATCGG
45	JADE1_F	JADE1	qPCR	GATCACTGCCATGAAGTTGC
46	JADE1_R	JADE1	qPCR	AGCCTGATGACACGATGTAC
47	MKI67_F	MKI67	qPCR	CAGCTGGACAGATGTGCTCT
48	MKI67_R	MKI67	qPCR	TTCAGGTCTTAGGTGCCCAC
49	NAA15-F	NAA15	qPCR	GGGACCTTTCCTTACTACAGATTC
50	NAA15-R	NAA15	qPCR	ACCAATCCATGATGCTCTCTG
51	NAF1_F	NAF1	qPCR	AGAAGGAAGCCAAACAGAGG
52	NAF1_R	NAF1	qPCR	GCTCTGAAGCAGAGCTATGAG
53	NAMPT_F	NAMPT	qPCR	CCTGTTCCAGGCTATTCTGTTC
54	NAMPT_R	NAMPT	qPCR	GACCACAGATACAGGCACTG
55	NDRG1_a_F	NDRG1	qPCR	ATCTCAGGATGGACCCAAGC
56	NDRG1_a_R	NDRG1	qPCR	CATGTCATTCACAATGTGCTGG
57	NOM1_F	NOM1	qPCR	TGATCGACAACAGTCACCATAC
58	NOM1_R	NOM1	qPCR	TTTCTCCGGATGTCTGTGTTC
59	OR51E2_F	OR51E2	qPCR	CCAGGAATTGGCCTTTCAGC
60	OR51E2_R	OR51E2	qPCR	GTGAGGTCACACTGGCAGT
61	PCDH19-F	PCDH219	qPCR	CACCAGTGCTAACCACATCTAC
62	PCDH19-R	PCDH219	qPCR	TAAATGGGCTCGGCTATTCAC
63	PDZD8_F	PDZD8	qPCR	TCACCTCCATCATCGTCAACC
64	PDZD8_R	PDZD8	qPCR	TCAAATCCTTGCAAGGTCTGG
65	POLK_F	POLK	qPCR	GCAGCTGTAGAAATGAGGGAC
66	POLK_R	POLK	qPCR	CTGCACGAACACCAAATCTCC
67	PPID_F	PPID	qPCR	CTCCAACCCCAGTAACCCTC
68	PPID_R	PPID	qPCR	GAGAGGTTTCCCAGTCGTGT
69	RAC3_F	RAC3	qPCR	ACTACTCTGCCAACGTGATG
70	RAC3_R	RAC3	qPCR	CACTTGGCACGAACATTCTC
71	REPIN1_F	REPIN1	qPCR	CAGCTCTGCAGTCTCCAGG
72	REPIN1_R	REPIN1	qPCR	GGAAGTGCCTTCGACAGTGG
73	RPS3A-a_F	RPS3A-a	qPCR	AAAGGGAGCCAAGAAGAAAGT
74	RPS3A-a_R	RPS3A-a	qPCR	CACTTCAAACACACGACCCT
75	SAMD5_F	SAMD5	qPCR	CCAAACTGAAGCTGAAGATCATG
76	SAMD5_R	SAMD5	qPCR	AAGTACTCTAGGATGCCAGCC
77	SARS1_F	SARS1	qPCR	CGATGACCTTACTGCAGACG
78	SARS1_R	SARS1	qPCR	CCAATCTCTCGGAGGTTCTCA
79	SETD7_F	SETD7	qPCR	GTTCTGCACAGTCACCTACTC
80	SETD7_R	SETD7	qPCR	GCAAGGCATCATCCACATAATAC
81	SHTN1_F2	SHTN1	qPCR	CGAAAGTGCAGTGGATGAACT
82	SHTN1_R2	SHTN1	qPCR	GCTTCTGCTGTCACCTTTCTG
83	SMNDC1_F	SMNDC1	qPCR	ACAAGTGTATGGCAGTCTGG
84	SMNDC1_R	SMNDC1	qPCR	AGGTTCAACAGTGGAGTCAC
85	SSBP1_F	SSBP1	qPCR	GTCTTGAGACAGGTGGAAGG
86	SSBP1_R	SSBP1	qPCR	GATATGCCACGTCTCTGAGG
87	TUBB2B_F	TUBB2B	qPCR	GGTCATCAGTGATGAGCATGG
88	TUBB2B_R	TUBB2B	qPCR	TCCAGATCCACGAGGATGG
89	ZDHHC6_F	ZDHHC6	qPCR	TGTACACACAGCTTTATCATCGG
90	ZDHHC6_R	ZDHHC6	qPCR	ACAAGGTGGTAGCAAATGCAG
91	ZNF827_F	ZNF827	qPCR	ATGTGTCAGTCAAAGCAGCC
92	ZNF827_R	ZNF827	qPCR	GAGTCCTGGATGTCAACCTC

## Sheet: Supplementary Table S3
Supplementary Table S3. Results of RNA-seq analysis.
		TC4-2A/Control					TL4-2A/Control					TC4-2A/TL4-2A
Ensembl Gene ID	baseMean	log2FoldChange	lfcSE	stat	pvalue	padj	log2FoldChange	lfcSE	stat	pvalue	padj	log2FoldChange	lfcSE	stat	pvalue	padj
ENSG00000134531	712.223	4.59529	0.104522	43.9646	0	0	0.316421	0.134651	2.34993	0.0187771	0.0590065	4.27887	0.101671	42.0855	0	0
ENSG00000126016	3334.59	-3.24333	0.0497807	-65.1524	0	0	0.334645	0.0338955	9.87284	5.45967e-23	2.75409e-21	-3.57798	0.049649	-72.0655	0	0
ENSG00000165194	844.429	-4.01883	0.109106	-36.8341	5.25424e-297	3.33206e-293	0.213724	0.0560567	3.81264	0.000137488	0.000844719	-4.23256	0.109096	-38.7967	0	0
ENSG00000198626	3451.83	-1.65457	0.0451441	-36.6508	4.44344e-294	2.11341e-290	0.734641	0.0396691	18.5192	1.44447e-76	7.99693e-74	-2.38921	0.0444967	-53.694	0	0
ENSG00000184613	1486.24	-1.31956	0.051567	-25.5892	2.01061e-144	7.65036e-141	0.277671	0.0454465	6.10986	9.97189e-10	1.55952e-08	-1.59723	0.0513902	-31.0804	4.42794e-212	1.0818e-208
ENSG00000198814	2293.78	-1.02896	0.0425546	-24.1797	3.63438e-129	1.1524e-125	-0.637743	0.0419752	-15.1933	3.91592e-52	9.52946e-50	-0.391217	0.0444241	-8.80641	1.29223e-18	4.13367e-17
ENSG00000182463	269.02	-4.12746	0.171302	-24.0946	2.84485e-128	7.7319e-125	-0.905498	0.0975794	-9.2796	1.70122e-20	7.0025e-19	-3.22197	0.175653	-18.3428	3.77098e-75	1.71404e-72
ENSG00000148773	24600.9	-0.639007	0.0271381	-23.5465	1.36439e-122	3.24468e-119	0.0208396	0.0269557	0.773107	0.439459	0.623355	-0.659847	0.0271986	-24.2603	5.14646e-130	5.91691e-127
ENSG00000278771	19131.4	-1.6381	0.0719465	-22.7683	9.44597e-115	1.99677e-111	0.512881	0.0714406	7.17912	7.01602e-13	1.53984e-11	-2.15098	0.0719047	-29.9144	1.27961e-196	2.50099e-193
ENSG00000143341	382.669	-1.98285	0.0955204	-20.7584	1.02935e-95	1.95835e-92	-1.47169	0.0918484	-16.0231	8.81937e-58	2.53643e-55	-0.511157	0.105658	-4.83785	1.31254e-06	1.29629e-05
ENSG00000277586	2946.76	-0.840243	0.0405733	-20.7093	2.85839e-95	4.94372e-92	-0.718471	0.0407977	-17.6106	2.04307e-69	9.2334e-67	-0.121772	0.0423259	-2.877	0.0040147	0.0179149
ENSG00000102452	158.293	-5.04103	0.245966	-20.4948	2.39626e-93	3.79907e-90	-4.07383	0.200594	-20.3088	1.07491e-91	8.81623e-89	-0.967195	0.297208	-3.25427	0.00113683	0.00601824
ENSG00000023318	858.214	-1.27595	0.0632577	-20.1707	1.7696e-90	2.58974e-87	-0.012149	0.0568453	-0.21372	0.830766	0.907425	-1.26381	0.0640536	-19.7304	1.18156e-86	6.59816e-84
ENSG00000176788	3089.08	-0.784021	0.0397986	-19.6997	2.16926e-86	2.94786e-83	-0.15075	0.0388193	-3.88336	0.000103021	0.000651828	-0.633271	0.040419	-15.6677	2.51667e-55	5.58958e-53
ENSG00000074755	3418.21	0.815076	0.0415955	19.5953	1.69571e-85	2.15073e-82	0.283388	0.0427516	6.62871	3.38632e-11	6.2108e-10	0.531688	0.0414388	12.8307	1.10381e-37	1.09513e-35
ENSG00000261150	901.038	-1.26365	0.06709	-18.8351	3.89418e-79	4.63043e-76	-0.811583	0.0657426	-12.3449	5.19291e-35	5.66488e-33	-0.452064	0.0706979	-6.39432	1.61267e-10	2.56884e-09
ENSG00000187164	2388.1	-0.742553	0.039507	-18.7955	8.22613e-79	9.20601e-76	-0.0865173	0.0381734	-2.26643	0.0234252	0.0707806	-0.656036	0.0401702	-16.3314	5.90102e-60	1.51757e-57
ENSG00000139219	596.911	-6.13645	0.32896	-18.6541	1.16995e-77	1.23657e-74	1.59389	0.0687575	23.1813	7.0305e-119	1.29742e-115	-7.73034	0.327566	-23.5993	3.91811e-123	4.25442e-120
ENSG00000166508	11953.6	0.464451	0.0249103	18.645	1.38752e-77	1.38935e-74	0.00875628	0.025435	0.344262	0.73065	0.84437	0.455694	0.0250944	18.1592	1.08606e-73	4.61456e-71
ENSG00000136874	1045.72	-1.03551	0.0581543	-17.8063	6.31181e-71	6.00411e-68	-0.252316	0.0552653	-4.56555	4.98184e-06	4.15215e-05	-0.783198	0.059712	-13.1163	2.65695e-39	2.82229e-37
ENSG00000203727	340.23	-1.92798	0.108839	-17.7141	3.26146e-70	2.95473e-67	-0.166052	0.0915078	-1.81462	0.0695829	0.166603	-1.76193	0.110709	-15.915	4.98863e-57	1.16075e-54
ENSG00000106344	4583.07	0.580347	0.0327964	17.6955	4.54582e-70	3.9311e-67	0.194958	0.0336918	5.78653	7.1855e-09	9.98889e-08	0.385389	0.0328205	11.7423	7.73261e-32	5.51583e-30
ENSG00000145391	3538.21	0.630754	0.0356665	17.6848	5.49531e-70	4.54558e-67	0.160627	0.0368845	4.35485	1.3316e-05	0.000102283	0.470127	0.0357727	13.1421	1.88979e-39	2.052e-37
ENSG00000009694	111.184	-4.69359	0.266643	-17.6025	2.35523e-69	1.86701e-66	-4.77836	0.288961	-16.5364	2.00778e-61	6.63616e-59	0.0847698	0.36903	0.22971	0.818317	0.905738
ENSG00000092067	329.936	-8.03013	0.462589	-17.3591	1.68356e-67	1.28119e-64	-2.34646	0.102596	-22.871	9.0288e-116	1.42816e-112	-5.68367	0.466774	-12.1765	4.14729e-34	3.40848e-32
ENSG00000250722	258.029	-1.93592	0.112746	-17.1706	4.40706e-66	3.22478e-63	-1.23717	0.105535	-11.7228	9.73776e-32	8.94783e-30	-0.698746	0.123216	-5.6709	1.42049e-08	1.82056e-07
ENSG00000018236	972.787	-1.06557	0.0621507	-17.1449	6.85681e-66	4.83151e-63	0.0175068	0.0577048	0.303386	0.761596	0.864275	-1.08308	0.0627854	-17.2505	1.11014e-66	3.74098e-64
ENSG00000145425	9348.31	0.624206	0.0365136	17.0952	1.61213e-65	1.09539e-62	-0.0215517	0.0371044	-0.580837	0.56135	0.725184	0.645758	0.0367087	17.5914	2.86665e-69	1.07747e-66
ENSG00000197157	8166.2	0.484919	0.0284702	17.0325	4.71206e-65	3.09127e-62	0.398038	0.0287554	13.8422	1.41772e-43	2.41502e-41	0.0868809	0.0282527	3.07514	0.00210404	0.0102349
ENSG00000198589	5896.73	0.520158	0.0306321	16.9808	1.13845e-64	7.21966e-62	-0.103717	0.0317273	-3.26903	0.00107917	0.005242	0.623876	0.0311213	20.0466	2.16127e-89	1.36265e-86
ENSG00000178695	2320.57	-0.656	0.0391239	-16.7672	4.23704e-63	2.60031e-60	-0.0243878	0.0378425	-0.644456	0.51928	0.691905	-0.631612	0.0396729	-15.9205	4.56615e-57	1.07525e-54
ENSG00000172062	977.85	0.962457	0.0574749	16.7457	6.08754e-63	3.61924e-60	0.151924	0.0615118	2.46984	0.0135174	0.0450004	0.810533	0.0577881	14.026	1.08142e-44	1.47806e-42
ENSG00000124766	9746.21	-0.451513	0.0269716	-16.7403	6.66492e-63	3.84243e-60	-0.0530824	0.0267833	-1.98192	0.0474878	0.124246	-0.39843	0.027194	-14.6514	1.31904e-48	2.24179e-46
ENSG00000136960	304.452	-1.61115	0.0968656	-16.6328	4.03153e-62	2.25588e-59	-1.71718	0.101297	-16.952	1.86162e-64	6.54376e-62	0.106029	0.112572	0.941877	0.346255	0.552589
ENSG00000026508	522.41	-1.35654	0.0817486	-16.594	7.69526e-62	4.18292e-59	0.0771605	0.0719822	1.07194	0.283748	0.466315	-1.4337	0.0823428	-17.4114	6.76493e-68	2.40401e-65
ENSG00000166681	3568.83	-0.619315	0.0373295	-16.5905	8.16264e-62	4.31373e-59	0.0687943	0.0363556	1.89226	0.0584561	0.145844	-0.688109	0.037554	-18.3232	5.40412e-75	2.40054e-72
ENSG00000164164	2359.89	0.668687	0.0407673	16.4025	1.83416e-60	9.43106e-58	0.0545172	0.0427244	1.27602	0.201948	0.368016	0.61417	0.0412291	14.8965	3.47244e-50	6.34288e-48
ENSG00000154473	4257.98	-0.52699	0.032196	-16.3682	3.22664e-60	1.61544e-57	-0.0613188	0.0316967	-1.93455	0.0530461	0.135444	-0.465671	0.0326288	-14.2718	3.27992e-46	4.71368e-44
ENSG00000041982	347.423	-1.54193	0.0947655	-16.271	1.58548e-59	7.7343e-57	-1.01824	0.091224	-11.162	6.25841e-29	4.84589e-27	-0.523689	0.102634	-5.10247	3.35253e-07	3.62819e-06
ENSG00000130224	828.504	-1.00123	0.062583	-15.9985	1.3096e-57	6.22878e-55	-0.357439	0.0600273	-5.9546	2.60709e-09	3.84637e-08	-0.643793	0.064857	-9.92635	3.19759e-23	1.40442e-21
ENSG00000164163	3169.45	0.60636	0.0379461	15.9795	1.77512e-57	8.237e-55	-0.0272251	0.0395775	-0.687892	0.491521	0.668846	0.633585	0.0385078	16.4534	7.92632e-61	2.12219e-58
ENSG00000102054	6867.05	-0.427625	0.0270349	-15.8175	2.35596e-56	1.06719e-53	-0.530339	0.0274995	-19.2854	7.12611e-83	4.50879e-80	0.102714	0.0279805	3.67091	0.000241688	0.00151744
ENSG00000136167	1912.77	0.747502	0.0474615	15.7497	6.90438e-56	3.05479e-53	1.08714	0.0471647	23.0498	1.47602e-117	2.51435e-114	-0.339636	0.0447348	-7.59221	3.14502e-14	7.04117e-13
ENSG00000257923	4826.4	0.495502	0.0316008	15.68	2.07139e-55	8.95639e-53	0.290412	0.0322129	9.01541	1.96135e-19	7.36169e-18	0.20509	0.0314553	6.52004	7.0287e-11	1.16223e-09
ENSG00000164134	3240.97	0.597989	0.0382676	15.6265	4.80626e-55	2.03198e-52	-0.0550296	0.0398953	-1.37935	0.167787	0.322732	0.653018	0.0388777	16.7967	2.579e-63	7.52335e-61
ENSG00000286032	145.891	6.59497	0.423975	15.5551	1.4699e-54	6.07933e-52	-0.0189538	0.593136	-0.0319552	0.974508	0.987665	6.61392	0.452798	14.6068	2.54274e-48	4.24768e-46
ENSG00000153147	4609.03	0.50046	0.0323732	15.4591	6.55235e-54	2.65231e-51	-0.00728495	0.0334954	-0.217491	0.827826	0.905473	0.507745	0.0327742	15.4922	3.91425e-54	8.0953e-52
ENSG00000146909	1805.25	0.654574	0.0431066	15.185	4.4452e-52	1.76188e-49	0.222286	0.0449445	4.9458	7.58318e-07	7.47683e-06	0.432288	0.0430546	10.0405	1.01206e-23	4.60016e-22
ENSG00000133612	2207.27	0.626846	0.0414221	15.1331	9.79327e-52	3.80239e-49	0.231231	0.0429012	5.38985	7.05172e-08	8.36424e-07	0.395615	0.0413508	9.56729	1.09741e-21	4.28122e-20
ENSG00000158258	252.284	-1.83413	0.122517	-14.9704	1.14685e-50	4.36378e-48	-0.121415	0.102968	-1.17916	0.238336	0.413018	-1.71272	0.124505	-13.7562	4.6736e-43	6.04938e-41
ENSG00000148700	2560.48	-0.573315	0.0383714	-14.9412	1.77762e-50	6.63124e-48	-0.116005	0.0376881	-3.07804	0.00208368	0.00930682	-0.457309	0.039094	-11.6977	1.30977e-31	9.20845e-30
ENSG00000065154	2457.15	-0.582257	0.0392489	-14.835	8.70011e-50	3.18307e-47	-0.366824	0.039234	-9.34964	8.7946e-21	3.72383e-19	-0.215433	0.0405862	-5.30803	1.10815e-07	1.28105e-06
ENSG00000099204	3215.64	-0.514017	0.0348904	-14.7323	3.99619e-49	1.43448e-46	-0.09471	0.034391	-2.75392	0.0058887	0.0223661	-0.419307	0.0354872	-11.8157	3.2375e-32	2.35231e-30
ENSG00000104419	1797.46	-0.674984	0.0459036	-14.7044	6.04298e-49	2.12903e-46	-1.53327	0.050281	-30.494	3.1286e-204	1.38566e-200	0.858285	0.0516839	16.6064	6.26108e-62	1.72356e-59
ENSG00000182158	3261.12	0.530978	0.0362318	14.655	1.25073e-48	4.32638e-46	0.372834	0.0369235	10.0975	5.66803e-24	3.05398e-22	0.158144	0.0358549	4.41066	1.03055e-05	8.60038e-05
ENSG00000111799	198.473	-1.94037	0.135001	-14.3731	7.6369e-47	2.5945e-44	-1.47494	0.130807	-11.2757	1.73039e-29	1.39343e-27	-0.465437	0.148963	-3.12452	0.00178094	0.00888196
ENSG00000158710	3087.05	-0.57849	0.0405093	-14.2804	2.89872e-46	9.67512e-44	-0.724065	0.0413336	-17.5176	1.05181e-68	4.4793e-66	0.145575	0.0422828	3.44289	0.000575538	0.00330267
ENSG00000121210	1578.56	0.641379	0.045068	14.2314	5.85382e-46	1.92015e-43	0.143164	0.0473058	3.02636	0.00247521	0.0107837	0.498215	0.0453269	10.9916	4.19501e-28	2.49214e-26
ENSG00000169860	371.07	-1.55885	0.109747	-14.204	8.64888e-46	2.7889e-43	0.784626	0.0890827	8.80784	1.27583e-18	4.50611e-17	-2.34348	0.106996	-21.9024	2.46333e-106	2.0933e-103
ENSG00000058668	2316.18	-0.589988	0.0416513	-14.1649	1.51018e-45	4.78854e-43	-0.589394	0.0422694	-13.9437	3.43537e-44	6.13518e-42	-0.00059486	0.043562	-0.0136555	0.989105	0.994703
ENSG00000150760	1845.43	-0.665992	0.0473217	-14.0737	5.50949e-45	1.71833e-42	0.268693	0.0450385	5.96587	2.43337e-09	3.60449e-08	-0.934685	0.0471746	-19.8133	2.28459e-87	1.3531e-84
ENSG00000165650	3167.88	-0.594554	0.0422746	-14.0641	6.31179e-45	1.9368e-42	-0.203271	0.0419045	-4.85083	1.22948e-06	1.16653e-05	-0.391282	0.0429534	-9.10945	8.27986e-20	2.87954e-18
ENSG00000053747	1961.07	-0.690973	0.049244	-14.0316	9.98613e-45	3.01565e-42	-0.636135	0.0497137	-12.796	1.72675e-37	2.10104e-35	-0.0548373	0.051249	-1.07002	0.284612	0.486124
ENSG00000167642	2334	-0.563449	0.040221	-14.0088	1.37661e-44	4.09218e-42	-1.33727	0.0435753	-30.6887	8.0598e-207	4.4621e-203	0.77382	0.0446256	17.3403	2.33624e-67	8.01085e-65
ENSG00000151012	1534.44	0.712539	0.0509148	13.9947	1.67836e-44	4.91244e-42	0.221653	0.0529137	4.18895	2.80249e-05	0.000200133	0.490887	0.0508644	9.65089	4.87288e-22	1.95566e-20
ENSG00000176204	741.757	0.889299	0.063738	13.9524	3.04118e-44	8.76643e-42	0.458438	0.0666302	6.88033	5.97153e-12	1.18176e-10	0.430861	0.0621561	6.93192	4.15163e-12	7.71326e-11
ENSG00000055609	9062.89	0.442033	0.0317901	13.9047	5.92913e-44	1.68361e-41	0.1797	0.0321673	5.58644	2.31776e-08	2.96859e-07	0.262332	0.0318164	8.24519	1.64894e-16	4.4392e-15
ENSG00000180964	872.734	-0.96074	0.0691264	-13.8983	6.48434e-44	1.81419e-41	-0.192791	0.0663659	-2.90497	0.00367291	0.0150123	-0.76795	0.0705034	-10.8924	1.25327e-27	7.29022e-26
ENSG00000166963	462.603	-1.26965	0.0913723	-13.8953	6.76355e-44	1.86488e-41	0.730444	0.0765076	9.54733	1.33076e-21	6.05129e-20	-2.00009	0.0889144	-22.4946	4.69191e-112	4.58517e-109
ENSG00000155561	7206.59	0.407871	0.029639	13.7613	4.35774e-43	1.18437e-40	0.00631587	0.0303122	0.208361	0.834947	0.90994	0.401555	0.0298947	13.4323	3.91069e-41	4.57692e-39
ENSG00000214022	1839.43	0.656656	0.0481766	13.6302	2.64942e-42	7.09932e-40	0.123224	0.0500779	2.46064	0.0138689	0.0459634	0.533432	0.0484503	11.0099	3.42494e-28	2.04087e-26
ENSG00000009335	4287.18	0.441365	0.0327797	13.4646	2.52691e-41	6.677e-39	0.232614	0.0334566	6.95271	3.58326e-12	7.2666e-11	0.208751	0.0327329	6.3774	1.80124e-10	2.85294e-09
ENSG00000187955	2708.45	-0.500303	0.0372019	-13.4483	3.14976e-41	8.20879e-39	0.00651347	0.0364189	0.178849	0.858057	0.923442	-0.506817	0.0376418	-13.4642	2.54111e-41	3.01006e-39
ENSG00000108654	11059.2	0.431908	0.0323975	13.3315	1.51755e-40	3.90154e-38	0.459161	0.0325117	14.1229	2.74302e-45	5.10456e-43	-0.0272539	0.0322145	-0.846014	0.397545	0.601839
ENSG00000157764	3083.51	0.502208	0.0377673	13.2974	2.39601e-40	6.07789e-38	0.0645874	0.0390498	1.65397	0.0981329	0.216752	0.43762	0.0381067	11.4841	1.58629e-30	1.06543e-28
ENSG00000160208	6399.85	0.386651	0.029163	13.2583	4.04051e-40	1.01146e-37	0.0423573	0.0298574	1.41865	0.156	0.305719	0.344294	0.0294007	11.7104	1.12745e-31	7.95522e-30
ENSG00000196865	2716.03	-0.499345	0.0378368	-13.1973	9.08944e-40	2.2458e-37	0.00308394	0.0370809	0.0831677	0.933718	0.964613	-0.502429	0.0382757	-13.1266	2.31921e-39	2.4906e-37
ENSG00000077684	1383.34	0.626189	0.047539	13.1721	1.27016e-39	3.09806e-37	0.116259	0.0500088	2.32478	0.0200839	0.0623171	0.50993	0.0479345	10.638	1.98253e-26	1.09769e-24
ENSG00000257093	2347.58	0.514772	0.039198	13.1326	2.14109e-39	5.15624e-37	0.0941721	0.0407645	2.31015	0.0208799	0.0643186	0.4206	0.0395386	10.6377	1.98945e-26	1.09841e-24
ENSG00000250337	1545.48	0.622683	0.0474294	13.1286	2.25675e-39	5.36684e-37	0.0286008	0.0499408	0.572694	0.566852	0.729111	0.594082	0.0481293	12.3435	5.28293e-35	4.54361e-33
ENSG00000106554	2986.2	0.473276	0.0362404	13.0593	5.62183e-39	1.32044e-36	-0.00593597	0.0377219	-0.157361	0.87496	0.933288	0.479212	0.0367845	13.0275	8.53137e-39	9.01327e-37
ENSG00000008300	484.99	1.12751	0.0863511	13.0573	5.77343e-39	1.33951e-36	0.0167107	0.0935715	0.178588	0.858261	0.923576	1.1108	0.0878941	12.638	1.30394e-36	1.2194e-34
ENSG00000120008	2310.81	-0.576571	0.0447482	-12.8848	5.48337e-38	1.25688e-35	0.123617	0.0434749	2.8434	0.00446344	0.0177711	-0.700188	0.0449242	-15.586	9.06782e-55	1.96923e-52
ENSG00000133313	1503.77	0.608978	0.0474	12.8476	8.86926e-38	2.00878e-35	0.0303907	0.0499321	0.60864	0.542763	0.710413	0.578587	0.0481094	12.0265	2.57938e-33	2.00853e-31
ENSG00000197771	2790.58	-0.493077	0.0384689	-12.8175	1.30769e-37	2.92691e-35	-0.0888175	0.037987	-2.3381	0.0193818	0.060529	-0.404259	0.0390829	-10.3436	4.47211e-25	2.22411e-23
ENSG00000079931	1393.66	-0.597841	0.0466662	-12.811	1.42288e-37	3.1477e-35	-0.632051	0.0477386	-13.2398	5.16628e-40	7.19542e-38	0.03421	0.049644	0.689106	0.490756	0.68317
ENSG00000137285	765.245	-0.769329	0.0601026	-12.8003	1.63391e-37	3.57301e-35	-1.10092	0.0637838	-17.2602	9.38468e-67	3.52243e-64	0.33159	0.0669424	4.95337	7.29409e-07	7.51122e-06
ENSG00000183508	532.485	-0.972991	0.0761829	-12.7718	2.35714e-37	5.09597e-35	-0.733881	0.0759603	-9.66137	4.39922e-22	2.10412e-20	-0.239111	0.0812654	-2.94234	0.00325738	0.0150013
ENSG00000135046	141.267	-1.88581	0.147845	-12.7554	2.91026e-37	6.22108e-35	-1.30436	0.140283	-9.298	1.43116e-20	5.94616e-19	-0.581459	0.163331	-3.56001	0.000370847	0.00223486
ENSG00000006530	1981.73	0.597056	0.0469799	12.7088	5.28712e-37	1.11764e-34	0.135767	0.0486174	2.79256	0.00522923	0.0202273	0.461289	0.0471979	9.77352	1.46281e-22	6.07021e-21
ENSG00000165813	990.04	-0.725245	0.0572249	-12.6736	8.28312e-37	1.73172e-34	-0.157278	0.055442	-2.83681	0.00455674	0.0180711	-0.567967	0.0586032	-9.69174	3.26907e-22	1.32836e-20
ENSG00000106028	2337.66	0.596015	0.0471496	12.6409	1.25569e-36	2.59669e-34	0.0710272	0.0486822	1.459	0.144566	0.289118	0.524988	0.0475014	11.0521	2.14254e-28	1.28849e-26
ENSG00000233215	81.9868	3.20666	0.254258	12.6118	1.81751e-36	3.71808e-34	2.26184	0.264548	8.54981	1.23287e-17	4.07491e-16	0.944823	0.184764	5.11368	3.1595e-07	3.43641e-06
ENSG00000091140	3925.81	0.392044	0.0310907	12.6097	1.86727e-36	3.77923e-34	-0.0632007	0.0323748	-1.95216	0.0509195	0.131098	0.455244	0.0316924	14.3645	8.64885e-47	1.30032e-44
ENSG00000112769	3335.27	-0.435674	0.0358289	-12.1598	5.08666e-34	1.01867e-31	-0.11532	0.0355857	-3.24062	0.00119272	0.00571952	-0.320354	0.0364379	-8.79177	1.47219e-18	4.67109e-17
ENSG00000071205	1146.22	0.627251	0.051593	12.1577	5.22336e-34	1.03515e-31	0.0143185	0.0547732	0.261415	0.793772	0.883049	0.612932	0.0525314	11.6679	1.85929e-31	1.29785e-29
ENSG00000107581	13414.5	-0.352855	0.0291734	-12.0951	1.1211e-33	2.19885e-31	-0.0313304	0.0291002	-1.07664	0.281642	0.464094	-0.321524	0.0293129	-10.9687	5.40376e-28	3.18122e-26
ENSG00000105993	1923.76	0.523546	0.0433382	12.0805	1.33938e-33	2.5739e-31	0.141128	0.0449519	3.13953	0.00169217	0.00777127	0.382418	0.0435585	8.77941	1.64329e-18	5.16368e-17
ENSG00000148840	3011.7	0.443808	0.0367374	12.0806	1.33796e-33	2.5739e-31	0.396969	0.0372562	10.6551	1.65052e-26	1.06873e-24	0.0468397	0.0362869	1.29082	0.196768	0.379048
ENSG00000147676	589.027	-0.842787	0.0698792	-12.0606	1.70473e-33	3.24324e-31	-0.358475	0.0679216	-5.27778	1.30759e-07	1.48116e-06	-0.484312	0.0728119	-6.65154	2.90037e-11	4.98572e-10
ENSG00000151892	689.356	-0.83868	0.0696503	-12.0413	2.15511e-33	4.05951e-31	-0.176339	0.0669131	-2.63534	0.00840535	0.0302366	-0.662342	0.071335	-9.28495	1.61781e-20	5.95482e-19
ENSG00000064419	3258.92	0.407651	0.0339778	11.9976	3.65922e-33	6.82517e-31	0.0390911	0.0351912	1.11082	0.266645	0.446972	0.36856	0.0343881	10.7177	8.40919e-27	4.75022e-25
ENSG00000112972	2914.1	-0.436959	0.0364664	-11.9825	4.38878e-33	8.10646e-31	-0.280219	0.0366013	-7.65599	1.91835e-14	4.822e-13	-0.156739	0.0375164	-4.17789	2.9423e-05	0.000227211
ENSG00000173698	151.763	-1.75301	0.146698	-11.9498	6.51163e-33	1.19119e-30	-0.855709	0.134582	-6.35827	2.04043e-10	3.46249e-09	-0.897299	0.156315	-5.74034	9.44841e-09	1.23856e-07
ENSG00000106462	3927.32	0.407567	0.0342255	11.9083	1.07157e-32	1.94158e-30	0.102418	0.0351114	2.91695	0.00353476	0.0145178	0.305149	0.0344355	8.86147	7.89678e-19	2.57237e-17
ENSG00000164176	1459.54	-0.573552	0.0482303	-11.8919	1.30359e-32	2.33971e-30	-0.37382	0.0482716	-7.74409	9.62685e-15	2.50219e-13	-0.199732	0.0500867	-3.98773	6.67086e-05	0.000477415
ENSG00000169710	20866.7	0.31051	0.0261438	11.877	1.5587e-32	2.77143e-30	0.267	0.0262511	10.171	2.67085e-24	1.47496e-22	0.0435091	0.026116	1.666	0.0957138	0.228667
ENSG00000170265	1864.41	0.505301	0.0427377	11.8233	2.95846e-32	5.21154e-30	0.185579	0.04424	4.19484	2.7307e-05	0.000195763	0.319722	0.0428143	7.46764	8.16485e-14	1.75558e-12
ENSG00000065150	10103.3	0.325838	0.0276251	11.795	4.14248e-32	7.23035e-30	0.268849	0.0278451	9.65516	4.67438e-22	2.23091e-20	0.0569896	0.0275688	2.06718	0.0387176	0.115479
ENSG00000138028	400.736	-1.04651	0.0889355	-11.7671	5.77063e-32	9.98057e-30	-0.162642	0.0831158	-1.95681	0.0503695	0.130019	-0.883866	0.0910533	-9.70713	2.81134e-22	1.14474e-20
ENSG00000112297	312.859	-1.15947	0.0989149	-11.7218	9.85037e-32	1.68832e-29	-0.562626	0.0948844	-5.92959	3.03684e-09	4.43023e-08	-0.596839	0.104095	-5.73361	9.83163e-09	1.28535e-07
ENSG00000120885	2484.59	-0.54566	0.0465772	-11.7152	1.06562e-31	1.81013e-29	-0.626099	0.0472917	-13.2391	5.21838e-40	7.22256e-38	0.080439	0.0482777	1.66617	0.0956791	0.228612
ENSG00000023041	1229.84	-0.607412	0.052069	-11.6655	1.91273e-31	3.22032e-29	0.0906192	0.0499931	1.81263	0.0698883	0.167091	-0.698031	0.0524627	-13.3053	2.15673e-40	2.47961e-38
ENSG00000167460	5241.13	-0.39176	0.0338292	-11.5805	5.17296e-31	8.63294e-29	-0.112915	0.0337282	-3.34779	0.000814592	0.0040868	-0.278845	0.0342411	-8.14359	3.83737e-16	1.00356e-14
ENSG00000108055	5110.14	-0.497915	0.0430026	-11.5787	5.2839e-31	8.7414e-29	-0.144791	0.0428291	-3.38066	0.000723124	0.00367959	-0.353124	0.0433628	-8.14348	3.84067e-16	1.00356e-14
ENSG00000171345	1046.24	-0.697621	0.0603509	-11.5594	6.61585e-31	1.08506e-28	-1.88479	0.0684792	-27.5235	9.19783e-167	2.9098e-163	1.18717	0.0702466	16.9	4.50108e-64	1.39641e-61
ENSG00000026025	9600.42	-0.298218	0.0258109	-11.554	7.05013e-31	1.1464e-28	-0.16613	0.0258929	-6.41603	1.3987e-10	2.41232e-09	-0.132088	0.0261632	-5.04863	4.44994e-07	4.75268e-06
ENSG00000133124	55836.1	0.273252	0.023732	11.5141	1.12084e-30	1.80711e-28	0.670638	0.0237004	28.2964	3.8227e-176	1.41089e-172	-0.397386	0.0236454	-16.806	2.20389e-63	6.52651e-61
ENSG00000109686	1371.14	0.565711	0.0492462	11.4874	1.52628e-30	2.44012e-28	-0.027849	0.051997	-0.535589	0.592243	0.746922	0.59356	0.0502343	11.8158	3.23343e-32	2.35231e-30
ENSG00000109381	1150.13	0.614673	0.0538052	11.424	3.17123e-30	5.02772e-28	0.048335	0.0566678	0.852953	0.393685	0.580255	0.566338	0.0545396	10.384	2.93294e-25	1.48247e-23
ENSG00000139800	1308.17	0.588264	0.0515013	11.4223	3.23494e-30	5.08634e-28	0.741685	0.0516825	14.3508	1.05312e-46	2.08226e-44	-0.153421	0.0493552	-3.1085	0.00188038	0.00929259
ENSG00000104332	554.182	-0.879199	0.0770933	-11.4043	3.97746e-30	6.20255e-28	0.0987313	0.0718276	1.37456	0.169268	0.324719	-0.977931	0.0776195	-12.599	2.13766e-36	1.98955e-34
ENSG00000101596	3560.78	-0.390226	0.0342625	-11.3893	4.72779e-30	7.3127e-28	-0.27987	0.0344803	-8.11681	4.78602e-16	1.38003e-14	-0.110356	0.0351862	-3.13635	0.00171066	0.00858403
ENSG00000087087	4114.23	0.370799	0.0325817	11.3806	5.22568e-30	8.01762e-28	0.423222	0.0328465	12.8849	5.47764e-38	6.77667e-36	-0.0524232	0.0321668	-1.62973	0.103159	0.241408
ENSG00000151923	2586.33	-0.438715	0.0385973	-11.3665	6.14277e-30	9.34929e-28	0.0758969	0.0377993	2.00789	0.0446548	0.118699	-0.514611	0.0388904	-13.2324	5.70722e-40	6.41078e-38
ENSG00000124942	4711.98	-0.483542	0.0425998	-11.3508	7.34922e-30	1.10967e-27	-0.463077	0.0428615	-10.804	3.29367e-27	2.23737e-25	-0.0204644	0.0433834	-0.47171	0.637134	0.791256
ENSG00000150593	2109.62	-0.493689	0.0435241	-11.3429	8.04379e-30	1.20498e-27	-0.177508	0.0432146	-4.10759	3.99808e-05	0.000277026	-0.316181	0.0444636	-7.11101	1.15199e-12	2.21828e-11
ENSG00000055130	2732.23	0.419209	0.037164	11.28	1.64803e-29	2.44951e-27	0.111653	0.0383364	2.91244	0.00358613	0.0146901	0.307556	0.0374181	8.21945	2.04442e-16	5.4439e-15
ENSG00000165669	1509.08	-0.546008	0.0484875	-11.2608	2.04864e-29	3.02135e-27	0.0223329	0.0471727	0.473428	0.635908	0.779506	-0.568341	0.0490402	-11.5893	4.66994e-31	3.22523e-29
ENSG00000177519	149.061	-3.11231	0.27726	-11.2252	3.06539e-29	4.48608e-27	1.78299	0.14608	12.2056	2.90133e-34	3.00234e-32	-4.89531	0.269119	-18.1901	6.18241e-74	2.68523e-71
ENSG00000186377	292.72	-1.0614	0.0945618	-11.2244	3.09621e-29	4.4966e-27	-1.59821	0.104191	-15.3392	4.18223e-53	1.02906e-50	0.536818	0.111016	4.83552	1.328e-06	1.30892e-05
ENSG00000198521	895.234	-0.673553	0.0603305	-11.1644	6.09019e-29	8.77772e-27	0.384492	0.0559586	6.871	6.37524e-12	1.25829e-10	-1.05805	0.059641	-17.7402	2.05045e-70	8.01523e-68
ENSG00000198176	5191.66	0.337934	0.0303027	11.152	7.00521e-29	1.00206e-26	0.366146	0.0305651	11.9792	4.56549e-33	4.39577e-31	-0.0282121	0.0300442	-0.939017	0.347722	0.554133
ENSG00000084774	6711.35	0.353998	0.0317457	11.1511	7.07441e-29	1.00441e-26	0.361106	0.0319621	11.298	1.34306e-29	1.09346e-27	-0.00710795	0.0315602	-0.225219	0.821809	0.907883
ENSG00000196367	10060.8	0.369971	0.0331852	11.1487	7.26818e-29	1.02428e-26	0.0495495	0.0335593	1.47647	0.139817	0.282247	0.320421	0.033312	9.61881	6.65999e-22	2.63501e-20
ENSG00000188690	1288.92	-0.564818	0.0507163	-11.1368	8.3036e-29	1.16159e-26	0.133798	0.0487025	2.74726	0.00600957	0.0227413	-0.698617	0.0509613	-13.7088	8.99766e-43	1.1273e-40
ENSG00000119888	1801.06	-0.553667	0.0497853	-11.1211	9.90607e-29	1.37564e-26	-0.590731	0.0505659	-11.6824	1.56786e-31	1.39439e-29	0.0370643	0.0518642	0.714641	0.474831	0.670503
ENSG00000120549	635.868	-0.802156	0.0721819	-11.113	1.08468e-28	1.49537e-26	-0.342944	0.0706067	-4.85711	1.19114e-06	1.13404e-05	-0.459212	0.0747608	-6.14241	8.12772e-10	1.20987e-08
ENSG00000163975	333.166	-1.10361	0.100393	-10.9929	4.13412e-28	5.65839e-26	0.356337	0.0884896	4.02688	5.65226e-05	0.000378269	-1.45995	0.099509	-14.6715	9.81463e-49	1.69758e-46
ENSG00000150687	671.192	-0.738558	0.0672809	-10.9772	4.91836e-28	6.68371e-26	-0.0592955	0.0643423	-0.921563	0.356757	0.543952	-0.679262	0.0685344	-9.91126	3.71933e-23	1.62264e-21
ENSG00000196177	1286.86	-0.547818	0.0499355	-10.9705	5.29691e-28	7.09674e-26	-0.25022	0.0495643	-5.04839	4.45545e-07	4.59338e-06	-0.297598	0.0515213	-5.77621	7.6401e-09	1.01101e-07
ENSG00000102409	719.865	-0.716546	0.065315	-10.9706	5.29019e-28	7.09674e-26	-0.0510259	0.0625922	-0.815211	0.414952	0.601499	-0.665521	0.0664851	-10.0101	1.37647e-23	6.19889e-22
ENSG00000215146	146.155	-2.59204	0.236672	-10.9521	6.49426e-28	8.58009e-26	1.71011	0.135276	12.6416	1.24526e-36	1.45138e-34	-4.30215	0.227392	-18.9195	7.87459e-80	3.75388e-77
ENSG00000142207	3788.17	0.381224	0.0348074	10.9524	6.47141e-28	8.58009e-26	0.223308	0.0354455	6.30003	2.9758e-10	4.95481e-09	0.157917	0.0347768	4.54086	5.60265e-06	4.93731e-05
ENSG00000166526	1317.36	0.566923	0.0517956	10.9454	6.9917e-28	9.17359e-26	0.244941	0.0535396	4.57494	4.76362e-06	3.98528e-05	0.321983	0.0516464	6.23438	4.5358e-10	6.89901e-09
ENSG00000066468	1629.13	-0.491804	0.045047	-10.9176	9.49963e-28	1.23788e-25	-0.143225	0.0445419	-3.21551	0.00130212	0.00618123	-0.348579	0.0461124	-7.55932	4.05188e-14	8.95859e-13
ENSG00000169750	840.322	0.652643	0.0598002	10.9137	9.91083e-28	1.28268e-25	-0.0937212	0.0642129	-1.45954	0.144417	0.288951	0.746364	0.0615553	12.1251	7.77694e-34	6.28101e-32
ENSG00000184863	4239.86	0.390359	0.0358081	10.9014	1.13471e-27	1.45864e-25	0.179363	0.0364459	4.92136	8.59464e-07	8.3845e-06	0.210996	0.0358579	5.88422	3.99944e-09	5.46636e-08
ENSG00000064393	4985.41	0.415541	0.0381229	10.9	1.15199e-27	1.47092e-25	0.0959529	0.0387707	2.47488	0.0133281	0.0445039	0.319589	0.0382812	8.34844	6.91705e-17	1.91492e-15
ENSG00000180011	1335.34	0.522051	0.0479043	10.8978	1.18103e-27	1.49793e-25	-0.0613634	0.0507863	-1.20827	0.226945	0.399626	0.583414	0.0490845	11.8859	1.4008e-32	1.04899e-30
ENSG00000159131	8506.04	0.296409	0.027293	10.8603	1.78223e-27	2.24549e-25	-0.101661	0.0279231	-3.64076	0.000271835	0.0015551	0.398071	0.0276483	14.3976	5.35481e-47	8.24093e-45
ENSG00000165832	1136.77	-0.577698	0.0532636	-10.846	2.08274e-27	2.60685e-25	-0.13647	0.0522228	-2.61322	0.00896929	0.0319333	-0.441229	0.0545094	-8.09454	5.74793e-16	1.48015e-14
ENSG00000092421	2653.12	-0.411593	0.0379742	-10.8388	2.25494e-27	2.80394e-25	-0.317425	0.0382826	-8.29163	1.1171e-16	3.4311e-15	-0.0941684	0.0391772	-2.40365	0.0162323	0.0574124
ENSG00000133134	344.304	-1.06145	0.0980621	-10.8242	2.64277e-27	3.26485e-25	-0.108143	0.0912682	-1.1849	0.236058	0.410548	-0.953303	0.0999593	-9.53691	1.47145e-21	5.71759e-20
ENSG00000106144	2656.14	0.455201	0.0420885	10.8153	2.91272e-27	3.57513e-25	0.233632	0.0429644	5.43779	5.39443e-08	6.51717e-07	0.221569	0.0420271	5.27205	1.34907e-07	1.54197e-06
ENSG00000215845	85.5944	-2.26324	0.209505	-10.8028	3.33992e-27	4.0732e-25	-0.566746	0.17034	-3.32715	0.000877392	0.00437314	-1.69649	0.217541	-7.79849	6.26507e-15	1.47709e-13
ENSG00000112137	551.472	-0.780849	0.072398	-10.7855	4.02979e-27	4.88323e-25	-0.579716	0.0724641	-8.00005	1.24366e-15	3.48617e-14	-0.201133	0.0767582	-2.62034	0.00878414	0.0347754
ENSG00000100304	3916.33	0.360596	0.0334455	10.7816	4.20405e-27	5.06215e-25	0.117338	0.0342467	3.42626	0.000611962	0.00318045	0.243258	0.0336279	7.23382	4.69586e-13	9.3273e-12
ENSG00000106348	1539.04	0.509623	0.0472967	10.775	4.51727e-27	5.40509e-25	0.110927	0.0492025	2.25449	0.0241652	0.0725505	0.398696	0.0476626	8.36497	6.01307e-17	1.67177e-15
ENSG00000196756	3323.61	0.373963	0.0347243	10.7695	4.79627e-27	5.70307e-25	0.484918	0.0349168	13.8878	7.50884e-44	1.29689e-41	-0.110955	0.0341053	-3.25332	0.00114066	0.00603197
ENSG00000102401	601.051	-0.792388	0.0735845	-10.7684	4.85363e-27	5.73543e-25	0.254879	0.0681554	3.73968	0.000184257	0.00109599	-1.04727	0.0733646	-14.2748	3.14043e-46	4.54664e-44
ENSG00000039068	249.597	-1.14559	0.106393	-10.7675	4.89981e-27	5.75425e-25	-1.36509	0.112066	-12.1812	3.91668e-34	3.997e-32	0.219495	0.120478	1.82186	0.0684762	0.178474
ENSG00000184787	5347.84	0.327691	0.0307279	10.6643	1.49525e-26	1.74522e-24	0.0400605	0.0314388	1.27424	0.20258	0.368895	0.287631	0.0309973	9.27923	1.70712e-20	6.27175e-19
ENSG00000106244	3359.43	0.393607	0.036971	10.6464	1.81288e-26	2.10305e-24	0.00340393	0.0381037	0.0893333	0.928817	0.961871	0.390203	0.0374147	10.4291	1.82543e-25	9.38894e-24
ENSG00000176225	1714.03	0.480676	0.0452027	10.6338	2.07502e-26	2.39256e-24	0.0309187	0.0471683	0.655496	0.512149	0.685988	0.449758	0.04583	9.8136	9.83957e-23	4.15366e-21
ENSG00000133104	2241.93	0.44531	0.0418815	10.6326	2.10103e-26	2.40796e-24	0.358872	0.042589	8.4264	3.56464e-17	1.13909e-15	0.0864386	0.0414564	2.08505	0.0370648	0.111549
ENSG00000107679	1187.75	-0.557433	0.0525565	-10.6064	2.78384e-26	3.17141e-24	-0.00401515	0.0510724	-0.0786168	0.937337	0.966446	-0.553418	0.0532958	-10.3839	2.93536e-25	1.48247e-23
ENSG00000151553	660.352	-0.752072	0.0711031	-10.5772	3.80133e-26	4.30478e-24	-0.274588	0.0694754	-3.9523	7.7403e-05	0.000501343	-0.477484	0.0733163	-6.51266	7.38305e-11	1.21877e-09
ENSG00000043355	3745.31	0.372416	0.0352308	10.5708	4.07105e-26	4.58294e-24	0.679605	0.0350682	19.3795	1.14952e-83	7.48709e-81	-0.307188	0.0343153	-8.95193	3.49326e-19	1.16711e-17
ENSG00000151612	828.606	0.646261	0.0611801	10.5632	4.41148e-26	4.90809e-24	0.155493	0.0642793	2.41902	0.0155622	0.0505909	0.490768	0.0614745	7.98328	1.425e-15	3.52998e-14
ENSG00000171503	1008.9	0.600294	0.0568274	10.5635	4.40086e-26	4.90809e-24	0.0430561	0.059884	0.718991	0.472146	0.652583	0.557238	0.0576432	9.66702	4.16335e-22	1.67779e-20
ENSG00000164142	1060.59	0.617398	0.0584932	10.555	4.81413e-26	5.32493e-24	0.000832991	0.061562	0.0135309	0.989204	0.995317	0.616565	0.0594507	10.371	3.35856e-25	1.68315e-23
ENSG00000244405	309.961	-1.14816	0.108946	-10.5388	5.7247e-26	6.29552e-24	-0.902285	0.108597	-8.30858	9.6854e-17	2.9914e-15	-0.24587	0.116181	-2.11627	0.0343222	0.105195
ENSG00000185222	435.454	-0.93751	0.0893275	-10.4952	9.08782e-26	9.93654e-24	-0.256628	0.0857127	-2.99405	0.002753	0.0117704	-0.680882	0.0918208	-7.41534	1.21316e-13	2.56894e-12
ENSG00000142621	137.109	-1.62039	0.154951	-10.4575	1.3545e-25	1.47254e-23	-0.487808	0.138865	-3.51281	0.000443387	0.00240362	-1.13259	0.161338	-7.01995	2.2195e-12	4.20758e-11
ENSG00000118680	1382.23	-0.505263	0.0483308	-10.4543	1.40057e-25	1.51397e-23	-0.679403	0.0499576	-13.5996	4.02621e-42	6.2789e-40	0.174139	0.0514779	3.3828	0.000717504	0.00401708
ENSG00000013588	1410.79	-0.503656	0.0483349	-10.4201	2.00662e-25	2.15683e-23	0.0617205	0.0469492	1.31462	0.188637	0.350778	-0.565377	0.0488044	-11.5846	4.93542e-31	3.39657e-29
ENSG00000122008	950.83	-0.614933	0.0590222	-10.4187	2.03757e-25	2.1778e-23	-0.00611326	0.0570781	-0.107103	0.914707	0.954085	-0.60882	0.0598451	-10.1733	2.61003e-24	1.22628e-22
ENSG00000119953	1111.73	-0.6177	0.0592937	-10.4176	2.0601e-25	2.18957e-23	-0.0788851	0.0579293	-1.36175	0.173277	0.330113	-0.538815	0.0602371	-8.94489	3.72316e-19	1.23547e-17
ENSG00000163873	168.86	-1.5603	0.150558	-10.3635	3.63432e-25	3.84128e-23	0.625648	0.120193	5.20536	1.93617e-07	2.13104e-06	-2.18595	0.147399	-14.8302	9.35092e-50	1.67673e-47
ENSG00000107560	1229.52	-0.530117	0.0513586	-10.3219	5.61274e-25	5.899e-23	-0.102736	0.0504321	-2.03712	0.0416379	0.112475	-0.42738	0.0524423	-8.14953	3.65344e-16	9.59763e-15
ENSG00000166377	900.183	0.600961	0.0582251	10.3213	5.6432e-25	5.899e-23	0.170662	0.0609659	2.7993	0.00512139	0.0198692	0.4303	0.0584247	7.36503	1.77105e-13	3.68247e-12
ENSG00000128563	855.192	0.612749	0.0593755	10.3199	5.72855e-25	5.9362e-23	0.160137	0.0623034	2.57028	0.0101617	0.0354715	0.452612	0.0596406	7.58898	3.22423e-14	7.21024e-13
ENSG00000198682	706.158	-0.685625	0.0664386	-10.3197	5.74118e-25	5.9362e-23	-0.635166	0.0674265	-9.42013	4.50539e-21	1.96016e-19	-0.0504595	0.070517	-0.715565	0.47426	0.670046
ENSG00000105750	288.499	-1.18171	0.114553	-10.3158	5.97928e-25	6.14896e-23	0.288841	0.10223	2.82541	0.00472202	0.0186199	-1.47055	0.11407	-12.8916	5.02114e-38	5.05867e-36
ENSG00000114867	22434.6	0.226736	0.022021	10.2964	7.31708e-25	7.48427e-23	0.205309	0.0221307	9.27712	1.74118e-20	7.14045e-19	0.021427	0.0220223	0.97297	0.330568	0.536389
ENSG00000157741	2924.52	0.384287	0.0373382	10.2921	7.65151e-25	7.74308e-23	0.151814	0.0382699	3.96692	7.28071e-05	0.000474768	0.232474	0.0374742	6.20357	5.51971e-10	8.34359e-09
ENSG00000119927	714.142	-0.669695	0.0650682	-10.2922	7.6414e-25	7.74308e-23	-0.172927	0.0633462	-2.72986	0.00633605	0.0237615	-0.496768	0.0668382	-7.43239	1.0665e-13	2.27066e-12
ENSG00000113163	823.713	-0.637888	0.061993	-10.2897	7.84441e-25	7.89629e-23	0.0268556	0.059544	0.451022	0.651974	0.791664	-0.664744	0.0627532	-10.593	3.21186e-26	1.75843e-24
ENSG00000119950	1047.09	-0.56945	0.0554219	-10.2748	9.15194e-25	9.16398e-23	-0.307363	0.0551758	-5.57061	2.53853e-08	3.23824e-07	-0.262087	0.0574004	-4.56595	4.9724e-06	4.41953e-05
ENSG00000108010	1665.33	-0.478034	0.0465655	-10.2658	1.00443e-24	1.00049e-22	-0.13901	0.0461225	-3.01394	0.00257877	0.0111624	-0.339024	0.0475646	-7.12765	1.02096e-12	1.97376e-11
ENSG00000146834	1969.75	0.497919	0.0486455	10.2357	1.37246e-24	1.35995e-22	0.100669	0.0501013	2.0093	0.0445052	0.118386	0.397251	0.0489526	8.11501	4.85756e-16	1.25583e-14
ENSG00000141338	179.182	-1.72994	0.169387	-10.213	1.73491e-24	1.71019e-22	1.30875	0.124635	10.5007	8.57081e-26	5.20001e-24	-3.0387	0.161937	-18.7647	1.46812e-78	6.83199e-76
ENSG00000108001	797.631	-0.698143	0.068449	-10.1995	1.99376e-24	1.95522e-22	0.172217	0.0650863	2.64598	0.00814543	0.0294547	-0.87036	0.0685873	-12.6898	6.73437e-37	6.42065e-35
ENSG00000104549	2684.43	-0.402308	0.0394913	-10.1873	2.26046e-24	2.2054e-22	-0.25505	0.0396493	-6.43263	1.25413e-10	2.17314e-09	-0.147259	0.0404948	-3.63648	0.000276384	0.00171218
ENSG00000170745	223.904	-1.20043	0.118159	-10.1595	3.00762e-24	2.91939e-22	-0.218958	0.108751	-2.0134	0.0440728	0.117598	-0.981476	0.12139	-8.08534	6.199e-16	1.59211e-14
ENSG00000013374	2086.54	0.431165	0.0424826	10.1492	3.34117e-24	3.22668e-22	-0.0498419	0.0443102	-1.12484	0.260657	0.439757	0.481006	0.0432775	11.1145	1.06689e-28	6.51634e-27
ENSG00000130856	1456.41	0.493762	0.0486565	10.1479	3.38553e-24	3.25301e-22	0.138043	0.0504735	2.73496	0.00623879	0.0234604	0.355719	0.0489256	7.2706	3.57902e-13	7.21155e-12
ENSG00000146830	1648.79	0.489647	0.0483829	10.1202	4.49352e-24	4.29594e-22	0.242974	0.0496734	4.89144	1.001e-06	9.64631e-06	0.246672	0.0482646	5.11083	3.20743e-07	3.48661e-06
ENSG00000146918	3404.51	0.372473	0.036823	10.1152	4.72857e-24	4.49805e-22	0.148993	0.0376207	3.9604	7.48243e-05	0.000486775	0.22348	0.0369471	6.04865	1.4606e-09	2.10682e-08
ENSG00000101282	45.3297	-2.91409	0.28875	-10.0921	5.98937e-24	5.66905e-22	-2.54753	0.280174	-9.09264	9.66624e-20	3.75542e-18	-0.366561	0.345822	-1.05997	0.289158	0.491417
ENSG00000052795	1246.8	0.547113	0.0542278	10.0892	6.16882e-24	5.80999e-22	-0.1306	0.0573239	-2.27828	0.0227097	0.0690235	0.677713	0.0556578	12.1764	4.15052e-34	3.40848e-32
ENSG00000139644	11955.4	-0.257416	0.0255585	-10.0716	7.37509e-24	6.91188e-22	-0.221151	0.0257065	-8.60292	7.77112e-18	2.6114e-16	-0.0362654	0.0258918	-1.40065	0.161318	0.330534
ENSG00000198498	801.42	0.628146	0.0623853	10.0688	7.58967e-24	7.07811e-22	-0.0417643	0.0664453	-0.628551	0.529643	0.700341	0.66991	0.0638275	10.4956	9.04681e-26	4.75322e-24
ENSG00000102144	6571.3	-0.273176	0.0272111	-10.0391	1.02568e-23	9.51877e-22	-0.31002	0.0275733	-11.2435	2.49357e-29	1.99351e-27	0.0368438	0.0279007	1.32053	0.186657	0.365612
ENSG00000128524	2015.81	0.456252	0.0456364	9.99754	1.56235e-23	1.4429e-21	-0.173718	0.0478198	-3.63276	0.000280404	0.00159957	0.62997	0.0467985	13.4613	2.64168e-41	3.11034e-39
ENSG00000164161	220.377	1.18444	0.118514	9.9941	1.61751e-23	1.48662e-21	0.776991	0.123331	6.30005	2.97543e-10	4.95481e-09	0.407452	0.111487	3.65471	0.000257476	0.00160676
ENSG00000135535	3394.89	-0.364867	0.0365848	-9.97318	1.99738e-23	1.82693e-21	-0.333536	0.0369685	-9.02216	1.84424e-19	6.95751e-18	-0.0313309	0.0376049	-0.833161	0.404754	0.608532
ENSG00000241468	1752.87	0.475772	0.0477381	9.96628	2.14101e-23	1.94893e-21	0.0158494	0.0495953	0.319574	0.749291	0.856229	0.459922	0.0483691	9.5086	1.93247e-21	7.47924e-20
ENSG00000197134	73.8244	-2.47575	0.248519	-9.962	2.23519e-23	2.02498e-21	-0.0567744	0.184696	-0.307394	0.758543	0.862273	-2.41897	0.251081	-9.63422	5.73247e-22	2.28655e-20
ENSG00000196411	2110.03	0.417929	0.0420445	9.94017	2.78348e-23	2.50975e-21	0.169219	0.0432258	3.91476	9.04925e-05	0.000579346	0.24871	0.0421608	5.89909	3.65508e-09	5.01676e-08
ENSG00000091127	1804.11	0.472086	0.0476452	9.90835	3.82901e-23	3.43617e-21	-0.0397169	0.0496105	-0.800573	0.423379	0.609374	0.511802	0.0484419	10.5653	4.31652e-26	2.30509e-24
ENSG00000122779	1799	0.42744	0.0432352	9.8864	4.76888e-23	4.25953e-21	0.104967	0.0448059	2.34271	0.0191442	0.059905	0.322473	0.0435906	7.39775	1.38507e-13	2.89841e-12
ENSG00000175352	201.691	-1.24351	0.125984	-9.87038	5.59498e-23	4.97404e-21	-0.034755	0.1131	-0.307294	0.758619	0.862315	-1.20875	0.127867	-9.45322	3.28555e-21	1.25178e-19
ENSG00000162733	110.512	-1.75945	0.178512	-9.85619	6.44491e-23	5.703e-21	-0.688104	0.161538	-4.2597	2.04698e-05	0.00015066	-1.07134	0.18745	-5.71534	1.09487e-08	1.42377e-07
ENSG00000189091	14170.2	0.231946	0.0235413	9.85272	6.6714e-23	5.87608e-21	-0.496633	0.0242701	-20.4628	4.62219e-93	3.93686e-90	0.728579	0.0241315	30.1921	3.01107e-200	6.53904e-197
ENSG00000134824	1987.59	-0.422804	0.0429246	-9.84991	6.86061e-23	6.01489e-21	-0.148574	0.0427265	-3.47732	0.000506448	0.00269988	-0.27423	0.0438691	-6.25109	4.07596e-10	6.23842e-09
ENSG00000140450	1606.43	-0.447699	0.0454738	-9.8452	7.18954e-23	6.27436e-21	-0.275243	0.0456124	-6.03439	1.59561e-09	2.42351e-08	-0.172456	0.0469778	-3.67101	0.000241594	0.00151734
ENSG00000188158	278.736	-0.955054	0.0971982	-9.82585	8.71388e-23	7.56993e-21	-1.06034	0.100941	-10.5045	8.23587e-26	5.01053e-24	0.105283	0.107969	0.975126	0.329498	0.535643
ENSG00000204388	5707.62	0.322064	0.032797	9.81994	9.24017e-23	7.99065e-21	-0.563634	0.0343211	-16.4224	1.32294e-60	4.30832e-58	0.885699	0.0339889	26.0585	1.07889e-149	1.31793e-146
ENSG00000283654	43.247	-5.1977	0.530243	-9.80249	1.0984e-22	9.45572e-21	-2.18544	0.287993	-7.58852	3.23587e-14	7.97088e-13	-3.01226	0.555007	-5.42743	5.71711e-08	6.8637e-07
ENSG00000145414	833.545	0.592806	0.0605671	9.78759	1.2729e-22	1.08743e-20	-0.115617	0.0648122	-1.78388	0.074443	0.175209	0.708423	0.062413	11.3506	7.36775e-30	4.78414e-28
ENSG00000004864	1938.52	0.447821	0.0457546	9.78746	1.27462e-22	1.08743e-20	0.0528208	0.0473332	1.11593	0.26445	0.444363	0.395	0.0462298	8.54427	1.29346e-17	3.79589e-16
ENSG00000164778	696.606	0.612803	0.0626381	9.78324	1.32893e-22	1.1287e-20	-0.238745	0.0683986	-3.49049	0.00048213	0.00259145	0.851548	0.0656454	12.9719	1.76515e-38	1.82539e-36
ENSG00000178522	91.4268	-1.97262	0.202276	-9.75211	1.80666e-22	1.52763e-20	-0.510677	0.173912	-2.93642	0.00332029	0.0137693	-1.46194	0.209635	-6.97372	3.08657e-12	5.79511e-11
ENSG00000135250	2636.71	0.361839	0.0371414	9.74221	1.99177e-22	1.6767e-20	0.0311045	0.0384288	0.809406	0.418281	0.604399	0.330735	0.0376215	8.79112	1.48072e-18	4.69055e-17
ENSG00000102024	6100.51	-0.271175	0.0278395	-9.74066	2.02232e-22	1.69492e-20	-0.243049	0.0281184	-8.64377	5.43875e-18	1.86153e-16	-0.0281261	0.0284665	-0.988042	0.323132	0.528481
ENSG00000108582	5758.08	-0.289294	0.0297347	-9.72915	2.26485e-22	1.88986e-20	-0.275637	0.0300354	-9.17705	4.43061e-20	1.77104e-18	-0.0136571	0.0304023	-0.449213	0.653278	0.80229
ENSG00000107938	1637.74	-0.472872	0.0486463	-9.72062	2.46275e-22	2.04602e-20	0.0658829	0.0475587	1.3853	0.165962	0.320058	-0.538755	0.0490393	-10.9862	4.45277e-28	2.63726e-26
ENSG00000108039	1332.5	-0.489332	0.0505519	-9.67978	3.67505e-22	3.0399e-20	-0.175439	0.0501392	-3.49904	0.000466929	0.00251585	-0.313893	0.0518238	-6.05692	1.38754e-09	2.00885e-08
ENSG00000102007	2038.79	-0.446744	0.046178	-9.67437	3.87459e-22	3.19109e-20	-0.550533	0.0471013	-11.6883	1.46315e-31	1.31713e-29	0.103789	0.0480872	2.15835	0.0309003	0.0968172
ENSG00000233101	357.835	0.975796	0.101264	9.63614	5.62619e-22	4.61372e-20	0.821291	0.103336	7.94776	1.89907e-15	5.21127e-14	0.154506	0.0961761	1.60649	0.108167	0.249885
ENSG00000133624	762.115	0.605275	0.0630991	9.59245	8.60143e-22	7.02327e-20	0.347882	0.065238	5.33251	9.68643e-08	1.12366e-06	0.257393	0.0622942	4.13189	3.59799e-05	0.000273417
ENSG00000126226	1304.15	0.514859	0.0537644	9.57622	1.00666e-21	8.18447e-20	0.393999	0.0548101	7.18845	6.55315e-13	1.44111e-11	0.12086	0.0530514	2.27816	0.022717	0.0755109
ENSG00000165672	2820.72	-0.388352	0.0405632	-9.57399	1.02854e-21	8.3268e-20	-0.0519894	0.0402763	-1.29082	0.196767	0.36125	-0.336363	0.0410766	-8.18867	2.64136e-16	6.99531e-15
ENSG00000128512	3079.6	0.366682	0.0383481	9.56193	1.15583e-21	9.31769e-20	0.254172	0.0389717	6.52196	6.93968e-11	1.23735e-09	0.11251	0.038246	2.94175	0.0032636	0.0150264
ENSG00000067992	4470.56	-0.315355	0.0329956	-9.55748	1.20663e-21	9.68613e-20	-0.250555	0.0332541	-7.53456	4.90002e-14	1.19243e-12	-0.0647999	0.0337236	-1.9215	0.0546691	0.150128
ENSG00000107651	2404.85	-0.380283	0.0399746	-9.51311	1.85043e-21	1.47917e-19	0.240611	0.0388758	6.18922	6.04624e-10	9.7236e-09	-0.620894	0.0398992	-15.5615	1.3285e-54	2.85335e-52
ENSG00000171130	1431.19	0.468203	0.0493144	9.49426	2.2178e-21	1.76542e-19	0.204097	0.0508347	4.01492	5.94662e-05	0.000395816	0.264106	0.0493292	5.35395	8.60545e-08	1.01505e-06
ENSG00000151623	1219.79	0.490283	0.0516702	9.4887	2.33944e-21	1.8545e-19	0.0117099	0.0541931	0.216078	0.828927	0.906364	0.478573	0.0525288	9.11067	8.18738e-20	2.85245e-18
ENSG00000197024	1203.89	0.490943	0.0519415	9.45183	3.32947e-21	2.62275e-19	0.0642135	0.0542767	1.18308	0.236779	0.411381	0.426729	0.052572	8.11704	4.777e-16	1.23664e-14
ENSG00000169891	172.69	-1.2486	0.132104	-9.45162	3.33616e-21	2.62275e-19	-1.27944	0.135848	-9.4182	4.58896e-21	1.9926e-19	0.0308422	0.147135	0.209618	0.833966	0.914352
ENSG00000101546	641.432	0.695492	0.0736551	9.44255	3.63827e-21	2.84848e-19	0.228277	0.0768415	2.97076	0.00297066	0.0125422	0.467215	0.0735321	6.35389	2.09938e-10	3.30907e-09
ENSG00000128585	2817.77	0.344098	0.0364493	9.44046	3.71154e-21	2.89394e-19	-0.000320203	0.0377155	-0.00848995	0.993226	0.997053	0.344419	0.0369878	9.31169	1.25813e-20	4.65722e-19
ENSG00000152402	552.12	-0.683203	0.0724319	-9.43235	4.01009e-21	3.11395e-19	-0.491885	0.0725663	-6.77842	1.21493e-11	2.33548e-10	-0.191318	0.0763222	-2.50671	0.012186	0.0455141
ENSG00000101608	875.658	-0.554256	0.0587912	-9.42754	4.1983e-21	3.24686e-19	-0.538296	0.0598481	-8.99437	2.37583e-19	8.87232e-18	-0.0159605	0.0621169	-0.256944	0.797222	0.893293
ENSG00000198825	725.018	-0.602016	0.0639415	-9.4151	4.72617e-21	3.6403e-19	-0.178822	0.062677	-2.85308	0.0043298	0.0173118	-0.423193	0.0657657	-6.43486	1.23584e-10	1.98802e-09
ENSG00000139842	2140.56	0.388085	0.0412241	9.41403	4.77491e-21	3.66301e-19	0.4286	0.0416549	10.2893	7.87464e-25	4.49443e-23	-0.0405145	0.0405748	-0.998514	0.31803	0.522564
ENSG00000153130	780.489	0.578394	0.0614687	9.40957	4.98191e-21	3.80646e-19	-0.127001	0.0659259	-1.92642	0.0540524	0.137333	0.705394	0.0634724	11.1134	1.07972e-28	6.57417e-27
ENSG00000019995	1092.33	-0.518843	0.0551453	-9.40866	5.02524e-21	3.82421e-19	-0.125241	0.0543258	-2.30536	0.0211463	0.0649674	-0.393602	0.0563694	-6.98256	2.89851e-12	5.45774e-11
ENSG00000135404	3061.7	-0.36386	0.0386766	-9.40776	5.06824e-21	3.84157e-19	-0.171358	0.0387161	-4.42601	9.59934e-06	7.59748e-05	-0.192502	0.0394122	-4.88433	1.03782e-06	1.04235e-05
ENSG00000170153	1374.15	0.47721	0.0507292	9.40701	5.10471e-21	3.85385e-19	0.0327071	0.0528966	0.618322	0.536363	0.704828	0.444503	0.0514185	8.6448	5.39e-18	1.61824e-16
ENSG00000047662	147.434	1.3924	0.14813	9.3998	5.46667e-21	4.11081e-19	1.53269	0.148747	10.304	6.75629e-25	3.87611e-23	-0.140296	0.126976	-1.1049	0.269202	0.468819
ENSG00000145147	12718.3	-0.243588	0.0259167	-9.39889	5.51404e-21	4.13011e-19	0.112721	0.0258058	4.36807	1.25351e-05	9.68564e-05	-0.35631	0.0259831	-13.7131	8.47467e-43	1.06863e-40
ENSG00000005893	1936.64	-0.39717	0.0424653	-9.3528	8.53563e-21	6.36825e-19	-0.496862	0.0434901	-11.4247	3.14673e-30	2.6496e-28	0.0996925	0.0444905	2.24076	0.0250417	0.0817384
ENSG00000113140	238.936	-1.0582	0.113185	-9.34934	8.81975e-21	6.55452e-19	-2.77626	0.146665	-18.9293	6.54352e-80	3.81332e-77	1.71806	0.152057	11.2988	1.33019e-29	8.52413e-28
ENSG00000173157	398.607	-0.818954	0.0877911	-9.32844	1.07442e-20	7.95362e-19	0.12428	0.0817366	1.52049	0.128387	0.264848	-0.943233	0.0882874	-10.6837	1.2137e-26	6.77762e-25
ENSG00000168090	3069.77	0.360382	0.0387112	9.30952	1.28416e-20	9.46941e-19	-0.0261981	0.0398951	-0.656674	0.51139	0.685558	0.38658	0.0392389	9.85196	6.72196e-23	2.87485e-21
ENSG00000105983	3113.59	0.324985	0.0349207	9.30636	1.32284e-20	9.71702e-19	-0.115369	0.0363473	-3.17407	0.00150315	0.00701524	0.440354	0.0357167	12.3291	6.31556e-35	5.34362e-33
ENSG00000175029	1691.43	-0.424441	0.0457423	-9.27897	1.71124e-20	1.25216e-18	0.0638031	0.0448038	1.42406	0.15443	0.303475	-0.488244	0.0461561	-10.5781	3.76476e-26	2.03829e-24
ENSG00000151893	2018.26	-0.416813	0.0449332	-9.27629	1.75488e-20	1.27918e-18	-0.120617	0.0446838	-2.69935	0.00694747	0.0257105	-0.296196	0.0457519	-6.47397	9.54639e-11	1.55617e-09
ENSG00000213988	114.418	-1.80664	0.194992	-9.26521	1.94688e-20	1.41372e-18	0.7167	0.149475	4.79479	1.62845e-06	1.50384e-05	-2.52334	0.190661	-13.2347	5.53121e-40	6.24899e-38
ENSG00000171566	1207.79	0.466193	0.050771	9.18227	4.22109e-20	3.05347e-18	-0.176988	0.0540704	-3.2733	0.00106301	0.0051737	0.643182	0.0525271	12.2448	1.79197e-34	1.49675e-32
ENSG00000258890	1411.21	0.450294	0.0490504	9.18023	4.30166e-20	3.09996e-18	0.45974	0.0496934	9.25153	2.21306e-20	9.00884e-19	-0.0094462	0.0480917	-0.19642	0.844281	0.920071
ENSG00000105447	2051.43	0.381561	0.0416037	9.17133	4.67226e-20	3.35433e-18	0.489295	0.0418719	11.6855	1.51126e-31	1.34947e-29	-0.107734	0.0407511	-2.64371	0.00820032	0.0328231
ENSG00000161057	2724.06	0.345831	0.0377378	9.16404	4.99904e-20	3.57544e-18	-0.00685165	0.0390231	-0.175579	0.860625	0.925006	0.352682	0.0382933	9.21002	3.26057e-20	1.16504e-18
ENSG00000141759	1262.15	0.463922	0.0507082	9.14884	5.75468e-20	4.10048e-18	0.0514841	0.0529458	0.972393	0.330855	0.516683	0.412437	0.0513744	8.02807	9.90168e-16	2.47795e-14
ENSG00000273329	1143.38	0.482264	0.0530091	9.09776	9.22108e-20	6.54594e-18	0.209536	0.054807	3.82316	0.000131754	0.000813182	0.272728	0.0530022	5.1456	2.6666e-07	2.92802e-06
ENSG00000167552	1253.32	-0.460581	0.0507271	-9.07958	1.08995e-19	7.70869e-18	-0.52328	0.0519089	-10.0807	6.72172e-24	3.58681e-22	0.0626989	0.0534142	1.17382	0.240466	0.434057
ENSG00000145860	1874.07	-0.413841	0.0455937	-9.07671	1.11909e-19	7.88541e-18	-0.144272	0.0454108	-3.17705	0.00148784	0.00694962	-0.269569	0.0465271	-5.7938	6.88126e-09	9.13684e-08
ENSG00000111674	1007.21	-0.511204	0.0563317	-9.0749	1.13781e-19	7.98777e-18	-0.147135	0.0556023	-2.64619	0.00814029	0.0294457	-0.36407	0.0577194	-6.30758	2.83424e-10	4.40694e-09
ENSG00000183010	100.623	-10.7574	1.1861	-9.06958	1.19477e-19	8.3568e-18	-9.58553	1.1861	-8.08155	6.39502e-16	1.83205e-14	-1.17191	1.671	-0.701322	0.483102	0.676992
ENSG00000160214	2100.42	0.382589	0.0422031	9.06543	1.24118e-19	8.64964e-18	-0.00844678	0.0437898	-0.192894	0.847042	0.917339	0.391036	0.0428585	9.12388	7.24841e-20	2.53889e-18
ENSG00000139318	177.193	-1.16033	0.128006	-9.06463	1.2503e-19	8.68135e-18	-0.658137	0.123823	-5.31512	1.06584e-07	1.22933e-06	-0.502194	0.136031	-3.69176	0.000222703	0.00140865
ENSG00000090266	846.069	0.611501	0.0675534	9.05211	1.40228e-19	9.70122e-18	0.115322	0.0703553	1.63913	0.101185	0.221681	0.49618	0.0680113	7.29555	2.9744e-13	6.05296e-12
ENSG00000170185	843.314	0.558002	0.0616508	9.05101	1.41653e-19	9.76429e-18	0.0138249	0.0649838	0.212744	0.831526	0.907727	0.544177	0.0627001	8.67904	3.99118e-18	1.21697e-16
ENSG00000256229	149.364	-1.42389	0.157494	-9.04093	1.55349e-19	1.06698e-17	0.179416	0.136738	1.31211	0.189482	0.35199	-1.60331	0.157727	-10.165	2.8399e-24	1.33108e-22
ENSG00000165572	1350.3	0.462235	0.0511652	9.03417	1.65254e-19	1.13092e-17	0.46945	0.0518154	9.06005	1.30395e-19	4.97863e-18	-0.00721441	0.0501657	-0.143812	0.885649	0.943479
ENSG00000122783	1092.51	0.47649	0.0527501	9.03296	1.67092e-19	1.1394e-17	0.107555	0.0550399	1.95414	0.0506852	0.130636	0.368934	0.0532237	6.93176	4.15642e-12	7.71483e-11
ENSG00000157800	1791.33	0.387043	0.0428498	9.03256	1.67709e-19	1.13952e-17	-0.261349	0.0455535	-5.73719	9.62587e-09	1.31583e-07	0.648392	0.0445428	14.5566	5.30169e-48	8.63512e-46
ENSG00000214413	444.309	-0.760891	0.0842965	-9.02637	1.77457e-19	1.20146e-17	-0.279409	0.0822209	-3.39827	0.000678123	0.00347858	-0.481482	0.0870908	-5.52851	3.22963e-08	3.99261e-07
ENSG00000140545	1161.08	-0.473154	0.0524321	-9.02414	1.81109e-19	1.22184e-17	-0.380115	0.052955	-7.17807	7.07014e-13	1.55018e-11	-0.0930398	0.0546412	-1.70274	0.0886168	0.215854
ENSG00000100644	2502.36	-0.365575	0.0405419	-9.01721	1.92938e-19	1.29705e-17	-0.263246	0.0408231	-6.44847	1.12987e-10	1.97326e-09	-0.102328	0.0416178	-2.45877	0.0139416	0.0508596
ENSG00000105821	1929.24	0.391583	0.0434569	9.01083	2.045e-19	1.36993e-17	-0.0151831	0.0451777	-0.336075	0.736815	0.847987	0.406766	0.0441735	9.20836	3.31132e-20	1.17887e-18
ENSG00000244038	3765.27	-0.34517	0.0383271	-9.00592	2.13869e-19	1.42749e-17	-0.577812	0.03917	-14.7514	3.01428e-49	6.35726e-47	0.232641	0.0396574	5.86627	4.45695e-09	6.06201e-08
ENSG00000120685	3671.76	0.299956	0.0333079	9.00555	2.14593e-19	1.42749e-17	0.392091	0.0335274	11.6947	1.35745e-31	1.22697e-29	-0.0921347	0.0329249	-2.79833	0.00513676	0.0221531
ENSG00000108312	3258.93	0.330187	0.0366695	9.0044	2.16855e-19	1.43751e-17	0.136426	0.0374524	3.64267	0.000269829	0.00154482	0.19376	0.0368258	5.26153	1.42861e-07	1.62597e-06
ENSG00000147257	735.137	-0.579839	0.0644825	-8.99218	2.42366e-19	1.60104e-17	-0.772587	0.0669417	-11.5412	8.17883e-31	7.04748e-29	0.192748	0.0693703	2.77854	0.00546035	0.0233426
ENSG00000008311	3089.79	0.337993	0.0375898	8.99163	2.43594e-19	1.60359e-17	0.220618	0.038237	5.76975	7.93912e-09	1.09814e-07	0.117376	0.0375615	3.12489	0.00177869	0.00887526
ENSG00000080986	1090.05	-0.512324	0.0570189	-8.98515	2.58382e-19	1.69507e-17	-0.548958	0.0581264	-9.44422	3.58049e-21	1.57321e-19	0.0366346	0.0598511	0.612096	0.540474	0.720861
ENSG00000108061	1198.92	-0.492488	0.054862	-8.97685	2.78639e-19	1.82168e-17	0.0768273	0.053415	1.43831	0.150346	0.297667	-0.569315	0.0552994	-10.2951	7.41098e-25	3.65777e-23
ENSG00000203867	1418.05	-0.480867	0.0535936	-8.97246	2.89955e-19	1.88918e-17	0.298244	0.0516266	5.77695	7.6069e-09	1.05482e-07	-0.779111	0.053335	-14.6079	2.50216e-48	4.21593e-46
ENSG00000162367	57.2315	-2.5686	0.286614	-8.96189	3.19154e-19	2.07233e-17	-0.256564	0.217403	-1.18013	0.237948	0.412603	-2.31204	0.29166	-7.92717	2.24195e-15	5.4569e-14
ENSG00000060069	584.929	0.652752	0.0729322	8.95012	3.55091e-19	2.29782e-17	0.0944438	0.077004	1.22648	0.220018	0.391067	0.558308	0.0736951	7.57592	3.56589e-14	7.92893e-13
ENSG00000141522	4774.86	-0.296548	0.0331413	-8.94798	3.62051e-19	2.33492e-17	0.124781	0.0328037	3.80387	0.000142452	0.000871921	-0.421328	0.0332606	-12.6675	8.9537e-37	8.49515e-35
ENSG00000198680	57.3699	-3.20919	0.359218	-8.93384	4.11482e-19	2.64474e-17	0.656805	0.2045	3.21177	0.00131921	0.00625432	-3.866	0.355378	-10.8786	1.45852e-27	8.45896e-26
ENSG00000100852	3200.42	-0.344262	0.0385385	-8.93295	4.14812e-19	2.65717e-17	-0.424953	0.0391718	-10.8485	2.02815e-27	1.41237e-25	0.0806913	0.0397602	2.02945	0.0424124	0.123853
ENSG00000152818	6559.53	-0.295016	0.0330313	-8.93141	4.20626e-19	2.68538e-17	-0.074502	0.0330195	-2.2563	0.0240516	0.0722985	-0.220514	0.033333	-6.61549	3.70315e-11	6.32675e-10
ENSG00000176171	921.122	-0.521369	0.0584158	-8.92514	4.45134e-19	2.83233e-17	-0.393854	0.0588378	-6.6939	2.17301e-11	4.05403e-10	-0.127515	0.0609548	-2.09196	0.0364422	0.110036
ENSG00000104723	2127.71	-0.376237	0.0421936	-8.9169	4.79513e-19	3.04091e-17	-0.300133	0.0425905	-7.04695	1.82886e-12	3.8316e-11	-0.0761034	0.043506	-1.74926	0.0802456	0.200473
ENSG00000136271	2333.8	0.367374	0.0412322	8.9099	5.108e-19	3.22856e-17	0.237226	0.0420391	5.64299	1.67124e-08	2.19772e-07	0.130148	0.0411528	3.16257	0.00156384	0.0079205
ENSG00000147041	296.526	-0.870779	0.0977665	-8.90673	5.25607e-19	3.31115e-17	-1.21308	0.103946	-11.6704	1.80643e-31	1.59376e-29	0.342304	0.109607	3.12303	0.00179002	0.00892042
ENSG00000134755	878.639	-0.519122	0.0582907	-8.90575	5.30247e-19	3.32935e-17	-0.333188	0.0584197	-5.70335	1.17477e-08	1.5786e-07	-0.185934	0.0606697	-3.0647	0.0021789	0.0105674
ENSG00000106263	6369.34	0.2552	0.0286681	8.9019	5.49006e-19	3.4358e-17	0.156249	0.0290632	5.37618	7.60824e-08	9.00505e-07	0.0989513	0.0287405	3.44292	0.000575472	0.00330267
ENSG00000182944	10585.2	0.245751	0.0276209	8.89729	5.7228e-19	3.56971e-17	0.252829	0.0277822	9.1004	9.00029e-20	3.5214e-18	-0.00707784	0.027582	-0.256611	0.797479	0.893376
ENSG00000087077	1346.72	0.450789	0.0506853	8.89389	5.90067e-19	3.66863e-17	0.350531	0.0517016	6.7799	1.2026e-11	2.31378e-10	0.100258	0.050132	1.99988	0.0455133	0.130625
ENSG00000157514	2051.39	0.374991	0.0421887	8.88843	6.19757e-19	3.84068e-17	-1.21266	0.0483346	-25.0888	6.59053e-139	1.62164e-135	1.58765	0.0476345	33.3299	1.42694e-243	3.98422e-240
ENSG00000109670	990.336	0.482994	0.0544818	8.86524	7.63397e-19	4.71546e-17	-0.0517843	0.0576882	-0.897659	0.369367	0.556098	0.534779	0.0558138	9.58148	9.56676e-22	3.75467e-20
ENSG00000204946	632.245	0.647631	0.07307	8.86316	7.77811e-19	4.78895e-17	0.090053	0.0768345	1.17204	0.241182	0.416645	0.557578	0.0738006	7.55519	4.18235e-14	9.23662e-13
ENSG00000109445	893.768	0.538038	0.0609506	8.82744	1.071e-18	6.57285e-17	-0.228966	0.0652312	-3.51006	0.000448003	0.00242568	0.767003	0.0632594	12.1247	7.81099e-34	6.28254e-32
ENSG00000197343	1486.87	0.426025	0.0482948	8.82134	1.13095e-18	6.91843e-17	0.142589	0.0498667	2.85941	0.00424431	0.0170118	0.283435	0.0485384	5.8394	5.2388e-09	7.06641e-08
ENSG00000124486	10124.3	-0.223339	0.0253266	-8.81835	1.16158e-18	7.08305e-17	-0.156881	0.0254705	-6.15935	7.30459e-10	1.15708e-08	-0.0664574	0.0256636	-2.58956	0.00960987	0.0374377
ENSG00000148737	1670.68	-0.405538	0.0460546	-8.80558	1.30178e-18	7.91259e-17	0.236627	0.0446008	5.30544	1.12401e-07	1.29171e-06	-0.642164	0.0459723	-13.9685	2.42703e-44	3.23984e-42
ENSG00000075336	717.803	0.627954	0.071348	8.80128	1.35268e-18	8.19579e-17	0.00241489	0.0751018	0.0321549	0.974349	0.987639	0.625539	0.0725018	8.6279	6.24862e-18	1.86742e-16
ENSG00000128591	31.7437	-3.39145	0.385744	-8.79196	1.46972e-18	8.87664e-17	-2.71368	0.351845	-7.71271	1.23171e-14	3.1643e-13	-0.677771	0.453278	-1.49526	0.134845	0.290598
ENSG00000166598	26665.9	-0.265142	0.030165	-8.78972	1.49931e-18	9.02671e-17	0.122149	0.0301098	4.0568	4.97503e-05	0.000337124	-0.387292	0.0301895	-12.8287	1.13239e-37	1.11781e-35
ENSG00000011201	1613.74	-0.424078	0.0482933	-8.78129	1.61607e-18	9.69898e-17	-0.225561	0.0483335	-4.66677	3.05966e-06	2.67072e-05	-0.198516	0.0495601	-4.00557	6.18693e-05	0.000445719
ENSG00000102678	406.662	-0.701377	0.0801236	-8.75369	2.06489e-18	1.23536e-16	-1.13858	0.0862848	-13.1956	9.30484e-40	1.27195e-37	0.4372	0.0902265	4.84559	1.26238e-06	1.24991e-05
ENSG00000168952	146.219	-1.2413	0.14207	-8.73719	2.38991e-18	1.42533e-16	-0.782745	0.138062	-5.66952	1.43199e-08	1.90573e-07	-0.45855	0.152158	-3.01364	0.00258134	0.0122785
ENSG00000150093	6024.71	-0.244831	0.0280608	-8.725	2.66174e-18	1.58249e-16	-0.276672	0.0284331	-9.73064	2.23193e-22	1.0935e-20	0.0318416	0.0287443	1.10775	0.267968	0.467461
ENSG00000062716	1389.55	-0.428273	0.0492769	-8.69116	3.58754e-18	2.12626e-16	-0.0578049	0.0486612	-1.18791	0.234871	0.409122	-0.370468	0.0501455	-7.38786	1.49207e-13	3.11566e-12
ENSG00000101493	1153.91	0.475085	0.0547749	8.6734	4.194e-18	2.47797e-16	-0.132133	0.0578298	-2.28487	0.0223206	0.0680559	0.607218	0.0562785	10.7895	3.85789e-27	2.19193e-25
ENSG00000090263	723.116	0.572263	0.0662507	8.63783	5.7291e-18	3.3745e-16	-0.0581816	0.0703165	-0.827424	0.407997	0.594531	0.630444	0.0678302	9.29445	1.47974e-20	5.45688e-19
ENSG00000164144	717.669	0.546062	0.0632772	8.62968	6.15212e-18	3.61247e-16	-0.0408622	0.0673285	-0.606907	0.543912	0.711554	0.586925	0.0648186	9.05488	1.36716e-19	4.68791e-18
ENSG00000197037	897.056	0.507027	0.0587767	8.62632	6.33559e-18	3.70354e-16	0.423929	0.060004	7.06501	1.606e-12	3.39037e-11	0.083098	0.0576785	1.44071	0.149667	0.313061
ENSG00000125355	354.056	-0.742572	0.086084	-8.62613	6.34615e-18	3.70354e-16	-1.25205	0.0935982	-13.3769	8.25368e-41	1.19463e-38	0.509479	0.0979748	5.20011	1.99173e-07	2.22067e-06
ENSG00000166197	9082.67	0.21939	0.0254605	8.61686	6.88133e-18	4.00359e-16	-0.0565761	0.0259657	-2.17888	0.0293404	0.0849448	0.275966	0.0257573	10.7141	8.74392e-27	4.92507e-25
ENSG00000152952	1673.59	-0.385003	0.0446948	-8.61405	7.05212e-18	4.09045e-16	-0.317074	0.0452009	-7.01477	2.3033e-12	4.7759e-11	-0.0679296	0.0463184	-1.46658	0.142491	0.302059
ENSG00000089876	650.133	-0.590877	0.0687758	-8.59135	8.5956e-18	4.97056e-16	-0.212471	0.0677427	-3.13644	0.00171015	0.00784736	-0.378406	0.0708406	-5.34166	9.2099e-08	1.08048e-06
ENSG00000181982	77.4646	-1.79035	0.208937	-8.56885	1.04524e-17	6.02598e-16	-0.248815	0.17636	-1.41084	0.158293	0.308926	-1.54153	0.214246	-7.19515	6.23916e-13	1.22928e-11
ENSG00000166479	1500.22	0.410014	0.0480219	8.53805	1.36501e-17	7.84571e-16	-0.164121	0.0506148	-3.24256	0.00118462	0.00568562	0.574135	0.049444	11.6118	3.58858e-31	2.48719e-29
ENSG00000100234	1347.93	-0.423331	0.0495961	-8.53557	1.39466e-17	7.99198e-16	-0.0896628	0.0491099	-1.82576	0.0678869	0.163907	-0.333668	0.0505955	-6.59481	4.25787e-11	7.2052e-10
ENSG00000276903	301.672	-0.946221	0.110877	-8.53398	1.41397e-17	8.07829e-16	-1.20749	0.115537	-10.4511	1.44795e-25	8.64279e-24	0.261269	0.121078	2.15786	0.030939	0.096923
ENSG00000185567	634.77	-0.612188	0.0717488	-8.53238	1.43364e-17	8.16617e-16	-0.824148	0.0744699	-11.0669	1.8164e-28	1.37754e-26	0.21196	0.0771324	2.74801	0.00599584	0.0252562
ENSG00000170390	458.108	0.663654	0.0777939	8.53093	1.45174e-17	8.24458e-16	0.00780569	0.0833256	0.093677	0.925366	0.960003	0.655848	0.0794209	8.25788	1.48285e-16	4.01417e-15
ENSG00000096696	8773.49	-0.239675	0.0281121	-8.52567	1.51923e-17	8.60219e-16	-0.151616	0.0282395	-5.36893	7.92051e-08	9.32977e-07	-0.0880587	0.0284561	-3.09454	0.00197117	0.00966061
ENSG00000007062	163.099	1.13283	0.132921	8.52261	1.56003e-17	8.80697e-16	0.192218	0.14458	1.32949	0.183685	0.3444	0.940612	0.133161	7.06369	1.62134e-12	3.09163e-11
ENSG00000150540	83.5587	-2.03266	0.238513	-8.52225	1.56481e-17	8.80785e-16	0.837597	0.171831	4.87453	1.09069e-06	1.04514e-05	-2.87026	0.232538	-12.3432	5.3003e-35	4.54361e-33
ENSG00000149294	2203.93	-0.337807	0.039644	-8.52101	1.58165e-17	8.87637e-16	0.0616293	0.0390882	1.57667	0.114871	0.243637	-0.399436	0.0400222	-9.98038	1.85757e-23	8.27022e-22
ENSG00000131558	3134.69	0.28937	0.0340638	8.49496	1.98004e-17	1.10795e-15	-0.103245	0.0354101	-2.9157	0.0035489	0.0145673	0.392616	0.0348348	11.2708	1.82948e-29	1.16473e-27
ENSG00000170017	1192.67	-0.427015	0.0502844	-8.492	2.03118e-17	1.13323e-15	-0.57301	0.0519179	-11.0368	2.53787e-28	1.87964e-26	0.145995	0.0533625	2.73591	0.00622076	0.0260576
ENSG00000103266	2969.14	0.351595	0.0414067	8.49127	2.04396e-17	1.13703e-15	0.297957	0.0418956	7.1119	1.14455e-12	2.45602e-11	0.0536384	0.0412171	1.30136	0.193134	0.374371
ENSG00000105887	4220.28	0.264976	0.0312739	8.47276	2.39649e-17	1.32925e-15	-0.0715872	0.0322623	-2.21891	0.0264927	0.0782451	0.336563	0.0318294	10.574	3.93481e-26	2.11862e-24
ENSG00000074657	46.6922	-2.11623	0.250269	-8.45583	2.77104e-17	1.53253e-15	-5.6767	0.619754	-9.1596	5.20892e-20	2.07094e-18	3.56047	0.635344	5.60401	2.09454e-08	2.63945e-07
ENSG00000181220	1178.61	0.4243	0.0501851	8.45469	2.79834e-17	1.54314e-15	0.15938	0.0520129	3.06424	0.00218224	0.00968257	0.264919	0.0504044	5.25588	1.47318e-07	1.67111e-06
ENSG00000105974	1561.36	0.390791	0.0463	8.44041	3.16233e-17	1.73883e-15	-0.300973	0.0493344	-6.10068	1.0562e-09	1.64484e-08	0.691764	0.0482621	14.3335	1.35135e-46	2.00092e-44
ENSG00000239306	2381.75	0.337735	0.0400185	8.43948	3.18749e-17	1.74761e-15	0.300946	0.0406082	7.41095	1.254e-13	2.9386e-12	0.0367896	0.0397665	0.925139	0.354894	0.561557
ENSG00000104738	8831.44	0.216705	0.0257183	8.42608	3.57439e-17	1.9541e-15	0.128972	0.0260269	4.95533	7.22091e-07	7.15148e-06	0.087733	0.0258067	3.39962	0.0006748	0.00380744
ENSG00000160917	967.089	0.466626	0.0554285	8.41852	3.81267e-17	2.0784e-15	-0.0179809	0.0584295	-0.307737	0.758282	0.862139	0.484607	0.0565854	8.56417	1.08856e-17	3.21874e-16
ENSG00000101544	1486.82	0.443211	0.0526535	8.41751	3.84563e-17	2.09038e-15	0.0373304	0.0544801	0.685212	0.49321	0.67016	0.405881	0.0532463	7.6227	2.48416e-14	5.61955e-13
ENSG00000158813	342.857	-0.849253	0.101218	-8.39031	4.8488e-17	2.62816e-15	0.0195901	0.0957125	0.204677	0.837825	0.911592	-0.868844	0.102346	-8.48932	2.07854e-17	6.00962e-16
ENSG00000109458	808.638	0.563264	0.0672081	8.38089	5.25292e-17	2.83912e-15	-0.0905828	0.0709313	-1.27705	0.201585	0.367657	0.653847	0.0687767	9.5068	1.96615e-21	7.59453e-20
ENSG00000198185	949.401	-0.544191	0.0649598	-8.37736	5.41294e-17	2.91731e-15	0.28457	0.0622814	4.5691	4.89826e-06	4.0902e-05	-0.828761	0.064692	-12.8109	1.42515e-37	1.39973e-35
ENSG00000101974	3247.43	-0.285393	0.0340896	-8.37184	5.6724e-17	3.04851e-15	-0.191821	0.0343625	-5.58229	2.37367e-08	3.03843e-07	-0.0935714	0.0349323	-2.67865	0.00739192	0.0301429
ENSG00000160299	7009.46	0.265593	0.0318015	8.35158	6.73532e-17	3.60956e-15	0.230992	0.0320562	7.20584	5.76876e-13	1.27621e-11	0.0346007	0.0317751	1.08892	0.276187	0.476989
ENSG00000102755	853.482	-0.529239	0.063376	-8.35078	6.78142e-17	3.62406e-15	-0.27648	0.063162	-4.37731	1.20153e-05	9.34264e-05	-0.252759	0.0653808	-3.86595	0.000110657	0.00075411
ENSG00000168916	2879.03	-0.297227	0.0356119	-8.34628	7.04443e-17	3.75407e-15	0.21828	0.0348587	6.26184	3.80451e-10	6.26401e-09	-0.515507	0.0355892	-14.4849	1.50931e-47	2.39833e-45
ENSG00000162430	2895.53	-0.301762	0.036243	-8.32607	8.3573e-17	4.44127e-15	-0.599168	0.03756	-15.9523	2.74577e-57	7.69683e-55	0.297406	0.0381306	7.79968	6.20662e-15	1.46508e-13
ENSG00000170421	2168.63	-0.342398	0.0411308	-8.32462	8.45972e-17	4.48318e-15	-0.748003	0.0430616	-17.3705	1.37939e-67	5.35905e-65	0.405604	0.0437997	9.26043	2.03606e-20	7.41059e-19
ENSG00000108179	3559.12	0.27478	0.0330243	8.32054	8.75637e-17	4.6275e-15	0.0790197	0.0338325	2.33562	0.0195112	0.0608899	0.195761	0.0333082	5.87726	4.1712e-09	5.68919e-08
ENSG00000134107	687.553	-0.541569	0.0651265	-8.31565	9.12524e-17	4.80908e-15	-0.710869	0.0675421	-10.5248	6.63819e-26	4.09478e-24	0.1693	0.0699592	2.41998	0.0155212	0.055348
ENSG00000172201	1852.86	-0.394402	0.0475711	-8.29079	1.12497e-16	5.91231e-15	-0.126541	0.0473998	-2.66966	0.0075928	0.0277463	-0.267861	0.048433	-5.53054	3.19253e-08	3.95175e-07
ENSG00000229807	437208	-0.223977	0.0270888	-8.26823	1.35958e-16	7.12561e-15	-0.0623695	0.0270899	-2.30232	0.0213172	0.0654379	-0.161607	0.0270942	-5.96464	2.45173e-09	3.4499e-08
ENSG00000182095	3725.54	0.319094	0.0385978	8.26715	1.37195e-16	7.17072e-15	0.557669	0.038554	14.4646	2.02696e-47	4.15621e-45	-0.238575	0.0379817	-6.2813	3.35749e-10	5.17933e-09
ENSG00000261659	312.162	0.798937	0.0966888	8.26297	1.42091e-16	7.40626e-15	0.759808	0.0984179	7.72023	1.16122e-14	2.99712e-13	0.0391281	0.0914258	0.427977	0.668668	0.812756
ENSG00000187678	102.76	-1.33133	0.161154	-8.26122	1.44193e-16	7.49527e-15	-1.4143	0.167661	-8.43548	3.29854e-17	1.05558e-15	0.0829751	0.18394	0.4511	0.651918	0.801288
ENSG00000107833	1021.43	0.452242	0.0547456	8.2608	1.44702e-16	7.50124e-15	-0.194332	0.0583872	-3.32833	0.000873689	0.00435664	0.646574	0.0567532	11.3927	4.54455e-30	2.98064e-28
ENSG00000089157	12244.9	0.253319	0.0307347	8.24211	1.69196e-16	8.74718e-15	0.0084208	0.0310235	0.271433	0.786058	0.878977	0.244898	0.0308728	7.93248	2.14804e-15	5.24138e-14
ENSG00000176105	1780.29	-0.388812	0.0472107	-8.23567	1.78557e-16	9.20609e-15	-0.446191	0.0480716	-9.28181	1.66628e-20	6.87147e-19	0.0573789	0.0490451	1.16992	0.242033	0.436034
ENSG00000204613	30.8904	-3.17507	0.385596	-8.23419	1.80779e-16	9.29549e-15	-1.45133	0.29536	-4.91377	8.93401e-07	8.70791e-06	-1.72373	0.413913	-4.16449	3.12052e-05	0.000239649
ENSG00000164889	2205.32	0.351589	0.0427298	8.22818	1.90082e-16	9.74749e-15	-0.0280735	0.0442039	-0.635091	0.525369	0.69679	0.379662	0.0433987	8.74824	2.16714e-18	6.7447e-17
ENSG00000085662	1781.22	0.375426	0.0456758	8.21936	2.04584e-16	1.04629e-14	-0.103598	0.0476835	-2.17262	0.0298092	0.0860881	0.479024	0.046713	10.2546	1.12818e-24	5.51256e-23
ENSG00000077063	982.084	0.455579	0.0554636	8.21402	2.13902e-16	1.09101e-14	0.310629	0.0569222	5.45709	4.84005e-08	5.88918e-07	0.14495	0.0549622	2.63726	0.00835786	0.0333104
ENSG00000117122	51.8017	-9.78819	1.19222	-8.21005	2.21088e-16	1.12465e-14	-7.13784	0.852994	-8.36798	5.86119e-17	1.84369e-15	-2.65035	1.45289	-1.82419	0.0681239	0.177744
ENSG00000107518	593.94	-0.629668	0.0768603	-8.19237	2.56135e-16	1.29648e-14	-0.0170467	0.0744398	-0.229	0.818869	0.900117	-0.612621	0.0779226	-7.86192	3.78287e-15	9.11667e-14
ENSG00000130640	1699.48	-0.376009	0.0458978	-8.19232	2.5623e-16	1.29648e-14	0.0975733	0.0450261	2.16704	0.0302318	0.0869799	-0.473583	0.0462143	-10.2475	1.2141e-24	5.90288e-23
ENSG00000134684	5013.38	0.240728	0.0293933	8.1899	2.61452e-16	1.31939e-14	-0.11227	0.0303127	-3.70374	0.000212446	0.00124625	0.352999	0.0299627	11.7813	4.87523e-32	3.5161e-30
ENSG00000286146	74.6041	8.45345	1.03245	8.18774	2.66187e-16	1.33974e-14	1.53108	1.21605	1.25906	0.208009	0.375937	6.92237	0.664511	10.4172	2.06854e-25	1.05837e-23
ENSG00000256463	50.1286	-9.75326	1.1921	-8.18161	2.80076e-16	1.40592e-14	-9.54315	1.1921	-8.00536	1.19121e-15	3.34339e-14	0	1.6746	0	1	1
ENSG00000122786	2646.82	0.313717	0.0383824	8.17347	2.99646e-16	1.5002e-14	-0.0288791	0.0396667	-0.728044	0.466586	0.647809	0.342597	0.0389983	8.7849	1.56501e-18	4.94154e-17
ENSG00000148848	111.889	-1.4225	0.174168	-8.16739	3.15134e-16	1.5736e-14	-0.491903	0.161339	-3.04887	0.002297	0.0101208	-0.930592	0.181354	-5.13136	2.87649e-07	3.14963e-06
ENSG00000005483	2665.69	0.337944	0.0413938	8.16412	3.23776e-16	1.61252e-14	0.178207	0.0421669	4.22623	2.37643e-05	0.000172828	0.159737	0.0414642	3.85242	0.000116957	0.000792898
ENSG00000156076	35.0562	-2.85939	0.350417	-8.15997	3.35112e-16	1.66462e-14	-0.977665	0.26772	-3.65182	0.000260391	0.00149814	-1.88173	0.368649	-5.1044	3.31854e-07	3.59938e-06
ENSG00000151532	1036.02	-0.454725	0.0557383	-8.15821	3.40019e-16	1.6846e-14	0.092648	0.0542022	1.7093	0.0873948	0.198254	-0.547373	0.0561787	-9.74342	1.9681e-22	8.0982e-21
ENSG00000101846	212.312	-0.92229	0.113109	-8.154	3.52082e-16	1.73983e-14	-1.06821	0.11786	-9.06338	1.26467e-19	4.84537e-18	0.14592	0.125461	1.16307	0.244803	0.439663
ENSG00000068650	2729.79	0.322699	0.0396216	8.14452	3.80787e-16	1.87681e-14	0.413649	0.0398713	10.3746	3.23512e-25	1.88531e-23	-0.0909505	0.0391356	-2.32399	0.0201263	0.0684534
ENSG00000182985	4157.45	-0.2635	0.0323724	-8.13963	3.96477e-16	1.94909e-14	-0.226502	0.032706	-6.92539	4.34785e-12	8.7213e-11	-0.0369978	0.0331336	-1.11663	0.264154	0.463163
ENSG00000148175	358.498	-0.75679	0.0929993	-8.13758	4.03254e-16	1.9773e-14	-0.825895	0.0955205	-8.64626	5.32161e-18	1.82426e-16	0.0691051	0.100154	0.689991	0.4902	0.682664
ENSG00000237440	95.0524	-1.50104	0.184605	-8.13109	4.2546e-16	2.08082e-14	-0.0668566	0.159579	-0.418955	0.675249	0.805253	-1.43419	0.18761	-7.64449	2.09774e-14	4.76195e-13
ENSG00000122378	700.181	-0.532767	0.065603	-8.12107	4.62086e-16	2.25415e-14	-0.40744	0.0661115	-6.16293	7.14124e-10	1.13445e-08	-0.125326	0.0686374	-1.82592	0.067863	0.177324
ENSG00000162772	612.527	-0.560012	0.0689667	-8.12003	4.66055e-16	2.2677e-14	-0.593024	0.0705895	-8.40102	4.42631e-17	1.40834e-15	0.0330118	0.0733387	0.450128	0.652618	0.801825
ENSG00000164211	970.624	-0.463697	0.0571158	-8.11855	4.718e-16	2.2898e-14	-0.0796311	0.0562833	-1.41483	0.157119	0.307259	-0.384066	0.0582703	-6.59111	4.36552e-11	7.3746e-10
ENSG00000107672	929.993	-0.455539	0.0561711	-8.10985	5.06828e-16	2.45354e-14	-0.327186	0.0565931	-5.78137	7.40948e-09	1.02809e-07	-0.128354	0.0585044	-2.19392	0.0282414	0.0902221
ENSG00000198742	961.128	0.485645	0.0598944	8.10836	5.13084e-16	2.47752e-14	0.303514	0.0614193	4.94166	7.74587e-07	7.63383e-06	0.182132	0.059449	3.06367	0.00218643	0.0105987
ENSG00000079459	3330.4	-0.274673	0.0338814	-8.10689	5.1932e-16	2.50128e-14	-0.116254	0.0339994	-3.41929	0.000627841	0.00325381	-0.158419	0.0345485	-4.5854	4.53113e-06	4.05499e-05
ENSG00000111907	659.171	-0.553965	0.0684515	-8.09281	5.83033e-16	2.80106e-14	0.0380118	0.0661699	0.574457	0.565658	0.728412	-0.591976	0.0692696	-8.54598	1.27453e-17	3.74597e-16
ENSG00000165806	757.426	-0.514904	0.0637079	-8.08226	6.35753e-16	3.04665e-14	-0.0721557	0.0624149	-1.15607	0.247654	0.42435	-0.442748	0.0649863	-6.81294	9.56218e-12	1.71777e-10
ENSG00000079102	499.506	-0.635316	0.0787475	-8.06775	7.16036e-16	3.42276e-14	0.147975	0.074746	1.9797	0.0477368	0.124721	-0.783291	0.0790727	-9.90596	3.9219e-23	1.70341e-21
ENSG00000169439	1194	-0.411911	0.0511279	-8.05648	7.85227e-16	3.7441e-14	-0.328268	0.0516822	-6.35167	2.12996e-10	3.61164e-09	-0.0836429	0.0531482	-1.57377	0.115541	0.261433
ENSG00000158769	458.799	-0.658118	0.0819656	-8.0292	9.81122e-16	4.66426e-14	-0.461378	0.0820669	-5.62198	1.88781e-08	2.45338e-07	-0.19674	0.0859326	-2.28947	0.0220521	0.0737523
ENSG00000226887	45.2557	-9.5971	1.19531	-8.02895	9.83112e-16	4.66426e-14	-7.53228	1.04032	-7.24034	4.47569e-13	1.00014e-11	-2.06482	1.57002	-1.31515	0.188458	0.368378
ENSG00000106290	1394.72	0.376778	0.0469732	8.02112	1.04788e-15	4.95918e-14	0.0714752	0.0487899	1.46496	0.142932	0.28681	0.305302	0.0475263	6.42386	1.32861e-10	2.13025e-09
ENSG00000152785	135.158	-1.23461	0.154185	-8.00738	1.17175e-15	5.53167e-14	0.078202	0.136819	0.571574	0.567611	0.729442	-1.31282	0.155409	-8.44752	2.97555e-17	8.52745e-16
ENSG00000188153	1045.31	-0.467583	0.0583974	-8.00691	1.17625e-15	5.53916e-14	0.0334344	0.0571402	0.585129	0.558461	0.723389	-0.501018	0.0590288	-8.48768	2.10794e-17	6.08563e-16
ENSG00000170677	489.003	0.593514	0.0741391	8.00541	1.19073e-15	5.5935e-14	-0.0790307	0.0797643	-0.990803	0.321782	0.507468	0.672544	0.0764057	8.80228	1.3406e-18	4.2744e-17
ENSG00000144824	599.624	-0.587902	0.0735288	-7.99554	1.29006e-15	6.03031e-14	-0.549539	0.0746299	-7.36352	1.79123e-13	4.15794e-12	-0.0383633	0.07746	-0.495266	0.620413	0.781168
ENSG00000163347	323.614	-0.745929	0.0932924	-7.9956	1.28948e-15	6.03031e-14	-0.837032	0.0962872	-8.69307	3.52768e-18	1.21873e-16	0.0911033	0.101275	0.899567	0.368351	0.573887
ENSG00000135048	1153.39	-0.405861	0.0508037	-7.98881	1.36244e-15	6.35304e-14	-0.466168	0.0520537	-8.95552	3.38142e-19	1.25011e-17	0.060307	0.0534957	1.12732	0.259605	0.457383
ENSG00000136111	2373.61	0.348721	0.0436565	7.98782	1.37341e-15	6.38855e-14	0.339162	0.0441379	7.68413	1.54038e-14	3.9164e-13	0.00955895	0.0433295	0.220611	0.825396	0.910044
ENSG00000248837	67.4532	-1.83583	0.230231	-7.97384	1.53816e-15	7.13746e-14	-1.0379	0.214821	-4.83149	1.35516e-06	1.27323e-05	-0.797923	0.246769	-3.23348	0.00122291	0.0063994
ENSG00000132475	7884.02	0.262161	0.0328862	7.97176	1.56424e-15	7.24082e-14	0.00294523	0.0333177	0.0883982	0.92956	0.962281	0.259216	0.0330925	7.83306	4.7614e-15	1.1349e-13
ENSG00000130726	8119.24	0.228791	0.0287049	7.97044	1.58106e-15	7.30089e-14	0.177826	0.0289671	6.13888	8.31059e-10	1.30895e-08	0.0509653	0.0287377	1.77346	0.0761519	0.193197
ENSG00000075702	2073.94	0.372823	0.046864	7.95542	1.78528e-15	8.22395e-14	0.343126	0.0474223	7.23554	4.63697e-13	1.0341e-11	0.0296969	0.0465029	0.638604	0.523081	0.707838
ENSG00000146828	530.847	0.594645	0.0747817	7.95174	1.83904e-15	8.45117e-14	0.397334	0.0770294	5.15822	2.49312e-07	2.69358e-06	0.19731	0.0734704	2.68558	0.00724048	0.0296429
ENSG00000198824	1525.11	0.383917	0.0483609	7.93858	2.04504e-15	9.37515e-14	0.450998	0.0487949	9.24273	2.40287e-20	9.74572e-19	-0.067081	0.0475073	-1.41202	0.157945	0.325546
ENSG00000133318	3089.02	-0.281416	0.0354555	-7.93716	2.06868e-15	9.46071e-14	-0.177696	0.0357069	-4.97651	6.47423e-07	6.47569e-06	-0.10372	0.0362769	-2.85913	0.00424808	0.0188189
ENSG00000196576	2519.72	-0.303958	0.0383157	-7.93297	2.1396e-15	9.7616e-14	-0.465489	0.039345	-11.8309	2.70077e-32	2.52357e-30	0.161531	0.0399917	4.03913	5.36508e-05	0.000391416
ENSG00000146963	1262.58	0.424104	0.0535497	7.91983	2.3784e-15	1.08251e-13	0.134576	0.055243	2.43607	0.0148478	0.0486974	0.289528	0.0538402	5.37754	7.55097e-08	8.94989e-07
ENSG00000196159	1080.92	-0.450758	0.056923	-7.91872	2.39961e-15	1.08956e-13	0.00736001	0.0558618	0.131754	0.895179	0.943583	-0.458118	0.0576465	-7.94701	1.91067e-15	4.69736e-14
ENSG00000134247	3688.01	-0.273753	0.03458	-7.91651	2.44279e-15	1.10653e-13	-0.0897168	0.0346329	-2.5905	0.00958355	0.0337727	-0.184036	0.0351215	-5.23999	1.60585e-07	1.8111e-06
ENSG00000171793	4615.52	0.252304	0.0318941	7.91068	2.55987e-15	1.1568e-13	0.25958	0.0322127	8.0583	7.73631e-16	2.2049e-14	-0.00727536	0.0318052	-0.228747	0.819065	0.906204
ENSG00000155660	8906.11	0.225441	0.0285155	7.90591	2.65985e-15	1.19914e-13	0.26625	0.0286705	9.28655	1.59376e-20	6.59698e-19	-0.0408087	0.0284577	-1.43401	0.151569	0.315733
ENSG00000154928	150.432	-1.1311	0.143083	-7.90515	2.67609e-15	1.20361e-13	-0.364211	0.134888	-2.7001	0.00693177	0.0256599	-0.766885	0.148515	-5.16368	2.42145e-07	2.67235e-06
ENSG00000102606	2059.6	0.338578	0.0428669	7.89835	2.82631e-15	1.26817e-13	0.393157	0.0432653	9.08713	1.01689e-19	3.94378e-18	-0.0545795	0.042328	-1.28944	0.197245	0.379743
ENSG00000105875	772.145	0.497244	0.0629689	7.89666	2.86474e-15	1.27985e-13	0.143877	0.0655951	2.19341	0.0282781	0.0824515	0.353368	0.0633282	5.57994	2.40604e-08	3.01063e-07
ENSG00000175832	174.848	-1.04011	0.131717	-7.89662	2.8658e-15	1.27985e-13	-1.49165	0.141807	-10.5189	7.07179e-26	4.3261e-24	0.451533	0.150144	3.00733	0.00263557	0.0124969
ENSG00000139178	98.0974	-1.37021	0.17411	-7.86982	3.55155e-15	1.58239e-13	-0.680253	0.164425	-4.13717	3.51612e-05	0.000246173	-0.689961	0.184755	-3.73447	0.000188113	0.00121463
ENSG00000120519	412.749	0.655793	0.0835287	7.85111	4.1236e-15	1.83298e-13	-0.167667	0.0905486	-1.85168	0.0640724	0.157041	0.82346	0.0867443	9.49296	2.24573e-21	8.6403e-20
ENSG00000180921	474.135	-0.641054	0.0816694	-7.84939	4.18074e-15	1.85405e-13	-0.148117	0.079647	-1.85967	0.0629319	0.154813	-0.492937	0.0836628	-5.89195	3.81661e-09	5.22378e-08
ENSG00000134874	4232.21	0.258751	0.0329876	7.84386	4.36898e-15	1.93302e-13	0.34908	0.0331846	10.5193	7.03604e-26	4.31615e-24	-0.09033	0.0327325	-2.75964	0.00578649	0.0245276
ENSG00000136108	4780.12	0.255214	0.0325511	7.84039	4.49135e-15	1.98255e-13	0.361106	0.032705	11.0413	2.41445e-28	1.80635e-26	-0.105893	0.0323031	-3.2781	0.0010451	0.00559627
ENSG00000068654	5017.98	0.271345	0.0346116	7.83971	4.51591e-15	1.98418e-13	0.434546	0.0346735	12.5325	4.95749e-36	5.60121e-34	-0.163201	0.0342831	-4.7604	1.93207e-06	1.84656e-05
ENSG00000177426	283.499	-0.754197	0.0961999	-7.8399	4.50923e-15	1.98418e-13	-0.801431	0.0990226	-8.09342	5.8014e-16	1.66847e-14	0.0472337	0.104654	0.451333	0.651749	0.801197
ENSG00000165124	343.235	-0.727106	0.0929661	-7.8212	5.23238e-15	2.29369e-13	-0.235353	0.0904596	-2.60174	0.00927517	0.0328375	-0.491753	0.095953	-5.12494	2.97637e-07	3.25535e-06
ENSG00000138166	203.441	-0.917215	0.117288	-7.82022	5.27317e-15	2.30626e-13	-0.999558	0.121174	-8.24896	1.59773e-16	4.82041e-15	0.0823431	0.128921	0.638707	0.523014	0.707838
ENSG00000175470	958.28	-0.448792	0.0574048	-7.81802	5.36603e-15	2.34148e-13	0.0862494	0.0558527	1.54423	0.122533	0.2557	-0.535042	0.0578934	-9.24184	2.42284e-20	8.76933e-19
ENSG00000005810	4943.7	0.281884	0.0360674	7.81549	5.47487e-15	2.38351e-13	0.172905	0.0364841	4.73918	2.14586e-06	1.93722e-05	0.10898	0.036118	3.01733	0.00255012	0.0121359
ENSG00000165929	859.19	-0.482493	0.061857	-7.80013	6.18417e-15	2.68616e-13	-0.240266	0.0616949	-3.89442	9.84345e-05	0.000625849	-0.242227	0.0637542	-3.79938	0.000145056	0.00096171
ENSG00000135677	1944.1	-0.320615	0.0411609	-7.78931	6.73756e-15	2.91987e-13	-0.157542	0.0413138	-3.81331	0.000137116	0.000842796	-0.163073	0.0422135	-3.86305	0.000111981	0.000762339
ENSG00000261115	1417.4	0.375619	0.0483595	7.76721	8.02312e-15	3.46909e-13	-0.103407	0.0507365	-2.03812	0.041538	0.11226	0.479026	0.0495884	9.66003	4.45715e-22	1.79249e-20
ENSG00000242294	386.022	0.745279	0.096062	7.75831	8.60656e-15	3.71292e-13	0.66011	0.0977533	6.75281	1.45005e-11	2.76346e-10	0.0851693	0.0926105	0.919651	0.357755	0.564018
ENSG00000176890	2282.79	-0.344342	0.0444372	-7.74898	9.2637e-15	3.98737e-13	-0.440225	0.045248	-9.72917	2.26438e-22	1.10695e-20	0.0958829	0.0459595	2.08625	0.0369561	0.111294
ENSG00000160193	1295.75	0.397804	0.0513936	7.74035	9.91449e-15	4.25786e-13	0.392156	0.0521201	7.52408	5.3092e-14	1.28635e-12	0.00564879	0.0506721	0.111477	0.911238	0.957698
ENSG00000198898	1933.15	0.351688	0.0454398	7.73963	9.97049e-15	4.27226e-13	-0.0939142	0.0472125	-1.98918	0.0466811	0.122642	0.445602	0.0463642	9.6109	7.19197e-22	2.83974e-20
ENSG00000061918	615.117	0.527984	0.0682855	7.73201	1.05861e-14	4.52588e-13	-0.0892961	0.072868	-1.22545	0.220406	0.391567	0.61728	0.0702767	8.78357	1.58371e-18	4.99252e-17
ENSG00000120278	808.921	-0.461587	0.0597547	-7.7247	1.12117e-14	4.78257e-13	-0.210882	0.0595302	-3.54244	0.000396443	0.00217469	-0.250705	0.0617026	-4.06312	4.84214e-05	0.000356727
ENSG00000173530	994.896	-0.435195	0.0564069	-7.71527	1.20723e-14	5.13817e-13	0.204928	0.054404	3.76679	0.000165362	0.000995634	-0.640123	0.056419	-11.3459	7.77321e-30	5.03071e-28
ENSG00000126216	1636.35	0.354419	0.0459488	7.71336	1.22551e-14	5.20432e-13	0.446037	0.0463031	9.63298	5.80215e-22	2.73963e-20	-0.0916175	0.0451336	-2.02992	0.0423652	0.123808
ENSG00000101871	2217.53	-0.31023	0.0402342	-7.7106	1.25229e-14	5.3062e-13	-0.0672203	0.0401398	-1.67465	0.094002	0.209549	-0.24301	0.0409416	-5.93552	2.92915e-09	4.07475e-08
ENSG00000021826	1020.74	0.445962	0.0578933	7.70317	1.32732e-14	5.59917e-13	0.582579	0.0581678	10.0155	1.30323e-23	6.83886e-22	-0.136617	0.056231	-2.42957	0.0151169	0.0542727
ENSG00000183283	2183.89	-0.360857	0.0468438	-7.70341	1.32482e-14	5.59917e-13	-0.0838116	0.0466744	-1.79566	0.0725482	0.17179	-0.277046	0.0474941	-5.83326	5.43537e-09	7.3265e-08
ENSG00000109756	1858.96	0.382529	0.0496677	7.70176	1.34206e-14	5.64883e-13	-0.110489	0.0514828	-2.14614	0.031862	0.0907736	0.493018	0.0506073	9.74203	1.99538e-22	8.17603e-21
ENSG00000033050	491.418	0.583809	0.0758515	7.69673	1.39594e-14	5.86265e-13	0.155102	0.0796982	1.94612	0.0516401	0.132634	0.428706	0.0762473	5.62257	1.88135e-08	2.38772e-07
ENSG00000163430	4894.26	-0.233795	0.0304382	-7.68095	1.57907e-14	6.61715e-13	-0.0576593	0.0304966	-1.89068	0.0586668	0.146287	-0.176135	0.030854	-5.70868	1.13855e-08	1.47763e-07
ENSG00000170088	628.499	0.509349	0.0663281	7.67924	1.6004e-14	6.69178e-13	-0.212533	0.0716221	-2.96742	0.00300311	0.012653	0.721882	0.0691908	10.4332	1.74888e-25	9.01895e-24
ENSG00000270069	238.313	1.05357	0.137446	7.66534	1.78359e-14	7.4414e-13	2.69401	0.127407	21.145	3.06823e-99	3.08846e-96	-1.64044	0.108055	-15.1815	4.68737e-52	8.98182e-50
ENSG00000126821	419.121	-0.662851	0.086514	-7.66178	1.83374e-14	7.63389e-13	-0.586181	0.0875729	-6.69363	2.17701e-11	4.05808e-10	-0.0766706	0.0914753	-0.838157	0.401943	0.605703
ENSG00000135052	4645.65	-0.244396	0.0319265	-7.65494	1.93403e-14	8.03381e-13	-0.129458	0.0320912	-4.03406	5.48211e-05	0.000368665	-0.114938	0.0324599	-3.54092	0.000398734	0.00238764
ENSG00000122778	1378.47	0.382145	0.0499562	7.6496	2.01609e-14	8.35645e-13	0.051684	0.0517756	0.99823	0.318168	0.503633	0.330461	0.0505609	6.53589	6.3233e-11	1.04825e-09
ENSG00000155313	1145.46	0.397967	0.0521169	7.63604	2.24011e-14	9.26481e-13	-0.0860894	0.0548508	-1.56952	0.116527	0.246095	0.484056	0.0534539	9.05558	1.35848e-19	4.66634e-18
ENSG00000138162	769.318	-0.492015	0.0644506	-7.63398	2.27613e-14	9.39338e-13	0.00859774	0.0628925	0.136705	0.891264	0.942033	-0.500613	0.0653356	-7.66217	1.82813e-14	4.19375e-13
ENSG00000165055	1280.96	0.416823	0.0546146	7.63208	2.30993e-14	9.51221e-13	0.232555	0.0558943	4.16062	3.17391e-05	0.000224556	0.184268	0.0545216	3.37973	0.000725571	0.00405527
ENSG00000165660	811.49	-0.503779	0.0660107	-7.63178	2.31534e-14	9.51392e-13	-0.0898772	0.0649938	-1.38286	0.166708	0.321134	-0.413902	0.0672409	-6.15551	7.48359e-10	1.11654e-08
ENSG00000229847	240.6	-0.838557	0.109947	-7.6269	2.4046e-14	9.85936e-13	-0.267774	0.105964	-2.52702	0.0115035	0.0393732	-0.570783	0.11375	-5.01789	5.22431e-07	5.48973e-06
ENSG00000104765	1058.24	-0.399789	0.0524775	-7.6183	2.57044e-14	1.05167e-12	-0.681828	0.0549375	-12.411	2.27883e-35	2.53592e-33	0.282038	0.0563444	5.00561	5.56857e-07	5.82643e-06
ENSG00000131018	1243.86	-0.383405	0.0504042	-7.60661	2.81369e-14	1.14872e-12	-0.598936	0.0522679	-11.459	2.1204e-30	1.79222e-28	0.21553	0.0534918	4.02922	5.59628e-05	0.000406766
ENSG00000126870	1086	0.406414	0.0535307	7.59216	3.14625e-14	1.28174e-12	-0.0513653	0.0562174	-0.91369	0.36088	0.54823	0.457779	0.0547395	8.36286	6.12152e-17	1.6995e-15
ENSG00000160908	582.131	0.545583	0.0719011	7.58796	3.24972e-14	1.32107e-12	0.182239	0.0749797	2.43051	0.0150775	0.049312	0.363344	0.0720705	5.0415	4.61888e-07	4.91967e-06
ENSG00000197702	477.73	-0.63947	0.0843341	-7.58258	3.38742e-14	1.37411e-12	0.344833	0.079049	4.36227	1.28718e-05	9.92155e-05	-0.984303	0.0836137	-11.772	5.43938e-32	3.90855e-30
ENSG00000153395	3147.52	-0.269925	0.0356167	-7.57863	3.49228e-14	1.41363e-12	0.0280685	0.0354182	0.792486	0.428077	0.613419	-0.297994	0.035985	-8.28106	1.22088e-16	3.32805e-15
ENSG00000137142	31.1406	-9.06153	1.20083	-7.54605	4.48659e-14	1.81226e-12	-7.88962	1.20083	-6.57014	5.0269e-11	9.08e-10	-1.17191	1.68003	-0.697552	0.485458	0.67885
ENSG00000165476	1420.81	-0.389752	0.0516625	-7.54419	4.55093e-14	1.83435e-12	-0.265888	0.0519749	-5.1157	3.12587e-07	3.31366e-06	-0.123864	0.05315	-2.33046	0.019782	0.0674998
ENSG00000160298	1978.94	0.310569	0.0411849	7.54085	4.66916e-14	1.87803e-12	0.107083	0.0423621	2.5278	0.011478	0.0393041	0.203486	0.0415071	4.90245	9.46508e-07	9.57531e-06
ENSG00000102763	1884.63	0.31854	0.0422437	7.54054	4.68017e-14	1.87848e-12	0.329103	0.0428137	7.68686	1.50785e-14	3.8425e-13	-0.0105629	0.0418532	-0.25238	0.800747	0.8951
ENSG00000005075	632.638	0.513072	0.0683015	7.51186	5.82914e-14	2.33472e-12	-0.0211545	0.0722779	-0.292683	0.769764	0.869502	0.534226	0.0697762	7.65628	1.91393e-14	4.36496e-13
ENSG00000133606	1877.81	0.318239	0.0424034	7.50504	6.141e-14	2.45446e-12	-0.187958	0.044565	-4.21761	2.46909e-05	0.000178628	0.506197	0.0437413	11.5725	5.67878e-31	3.89445e-29
ENSG00000123191	1597.44	0.357354	0.0476381	7.50143	6.31266e-14	2.51778e-12	0.326279	0.0483561	6.74742	1.50493e-11	2.86311e-10	0.0310747	0.0472353	0.65787	0.510622	0.698536
ENSG00000153132	799.278	0.486129	0.064844	7.4969	6.53434e-14	2.60075e-12	-0.334964	0.0696926	-4.8063	1.53746e-06	1.42875e-05	0.821093	0.0678618	12.0995	1.06267e-33	8.4089e-32
ENSG00000107669	822.71	-0.454353	0.0606391	-7.49273	6.74531e-14	2.67911e-12	-0.0662688	0.0596948	-1.11013	0.266944	0.447297	-0.388084	0.0618627	-6.27332	3.53438e-10	5.43933e-09
ENSG00000100300	63.1182	-1.78979	0.239203	-7.48232	7.3022e-14	2.89426e-12	0.0822449	0.194815	0.422169	0.672902	0.804226	-1.87204	0.240751	-7.77581	7.49637e-15	1.76102e-13
ENSG00000119979	626.518	-0.526913	0.0705008	-7.47386	7.78764e-14	3.08025e-12	-0.0942768	0.0691443	-1.36348	0.172732	0.329271	-0.432636	0.0720078	-6.00818	1.87613e-09	2.66878e-08
ENSG00000168016	53.9993	-2.11314	0.283173	-7.46236	8.49891e-14	3.3546e-12	0.431329	0.209541	2.05845	0.0395469	0.107959	-2.54446	0.280507	-9.07096	1.17974e-19	4.08106e-18
ENSG00000106404	529.862	0.556902	0.0746433	7.46085	8.59692e-14	3.38626e-12	0.169359	0.0780395	2.17017	0.029994	0.0864513	0.387543	0.0749134	5.17322	2.30099e-07	2.55528e-06
ENSG00000139292	1349.04	-0.367151	0.0492167	-7.45989	8.65953e-14	3.40388e-12	-0.0573416	0.0488268	-1.17439	0.24024	0.415399	-0.309809	0.0501211	-6.18122	6.36076e-10	9.54847e-09
ENSG00000116133	8364.57	-0.229684	0.0308655	-7.44147	9.95709e-14	3.90585e-12	0.136252	0.030715	4.43599	9.1648e-06	7.29265e-05	-0.365936	0.0309294	-11.8314	2.68777e-32	1.9749e-30
ENSG00000130402	11550.8	0.198717	0.0267058	7.44097	9.99505e-14	3.91267e-12	0.077204	0.0269613	2.86352	0.00418966	0.0168171	0.121513	0.0268137	4.53175	5.84981e-06	5.12711e-05
ENSG00000165349	45.3931	-6.36622	0.856834	-7.42993	1.08656e-13	4.24473e-12	-0.451314	0.229862	-1.96342	0.0495977	0.128521	-5.9149	0.859682	-6.88033	5.9712e-12	1.0979e-10
ENSG00000132334	41.3294	-2.22579	0.29967	-7.42747	1.10698e-13	4.31562e-12	-1.01	0.261672	-3.85978	0.000113488	0.00071155	-1.21579	0.319172	-3.80921	0.000139412	0.000926807
ENSG00000171940	1702.39	-0.343419	0.0462567	-7.42419	1.13473e-13	4.41478e-12	-0.365464	0.0470409	-7.76906	7.90715e-15	2.07469e-13	0.0220449	0.047969	0.459566	0.645828	0.796938
ENSG00000164733	2166.79	-0.295375	0.0397939	-7.42263	1.1482e-13	4.45807e-12	-0.366574	0.0406544	-9.01681	1.93639e-19	7.28038e-18	0.0711983	0.0413748	1.72082	0.0852844	0.210147
ENSG00000117595	65.4278	-1.70905	0.230818	-7.40432	1.31821e-13	5.10772e-12	-1.39258	0.227954	-6.10904	1.00235e-09	1.56648e-08	-0.316469	0.254527	-1.24336	0.213735	0.401215
ENSG00000281398	1440.4	0.379867	0.0513557	7.39678	1.39523e-13	5.39517e-12	0.345234	0.0521023	6.62608	3.4471e-11	6.31398e-10	0.0346328	0.0508729	0.680771	0.496017	0.686739
ENSG00000091409	1668.66	-0.34286	0.0464389	-7.38303	1.54727e-13	5.97095e-12	0.161387	0.0454682	3.54945	0.000386032	0.00212442	-0.504247	0.0465738	-10.8269	2.56837e-27	1.4678e-25
ENSG00000159140	15813.2	0.193271	0.0262012	7.37642	1.62606e-13	6.26232e-12	0.156954	0.0263416	5.95841	2.5471e-09	3.76288e-08	0.0363169	0.0262322	1.38444	0.166224	0.337508
ENSG00000088038	2750.37	0.292122	0.0396125	7.37449	1.64981e-13	6.34094e-12	0.392442	0.0398421	9.84994	6.85853e-23	3.43625e-21	-0.100321	0.0391826	-2.56034	0.0104569	0.0401689
ENSG00000127152	385.264	-0.647786	0.0880378	-7.35804	1.86632e-13	7.1586e-12	-0.506165	0.0886126	-5.71211	1.11582e-08	1.5067e-07	-0.141621	0.0927657	-1.52665	0.126848	0.278809
ENSG00000277075	662.805	-0.516002	0.0701321	-7.35757	1.87294e-13	7.16955e-12	0.00140802	0.0683649	0.0205957	0.983568	0.99212	-0.51741	0.0711064	-7.27656	3.42435e-13	6.92129e-12
ENSG00000102780	4158.86	0.28077	0.038178	7.35424	1.92018e-13	7.33563e-12	0.357864	0.03837	9.32666	1.09259e-20	4.60866e-19	-0.0770938	0.0379387	-2.03207	0.042147	0.123318
ENSG00000183605	691.167	-0.481675	0.065508	-7.35292	1.93922e-13	7.39352e-12	-0.0149017	0.0640019	-0.232831	0.815892	0.898366	-0.466774	0.0665938	-7.00927	2.39565e-12	4.53272e-11
ENSG00000198162	3662.85	-0.2595	0.0353099	-7.3492	1.99394e-13	7.58696e-12	-0.160001	0.0355304	-4.50322	6.69326e-06	5.45135e-05	-0.0994988	0.0359766	-2.76565	0.00568092	0.0241693
ENSG00000182220	1917.64	-0.315877	0.0430973	-7.32938	2.31212e-13	8.78006e-12	-0.222994	0.0434676	-5.13012	2.89552e-07	3.08869e-06	-0.0928826	0.0443092	-2.09624	0.036061	0.109155
ENSG00000101670	50.8271	-1.68783	0.230507	-7.32224	2.43864e-13	9.24206e-12	-1.99926	0.250126	-7.99301	1.3168e-15	3.68187e-14	0.31143	0.278385	1.1187	0.263268	0.462246
ENSG00000255624	244.806	-0.81775	0.111853	-7.31091	2.65341e-13	1.0036e-11	-0.248844	0.108054	-2.30296	0.0212812	0.0653364	-0.568906	0.115388	-4.93036	8.20769e-07	8.38575e-06
ENSG00000105879	1816.98	0.34176	0.0467494	7.31046	2.66238e-13	1.00499e-11	0.0966277	0.0479931	2.01337	0.0440761	0.117598	0.245132	0.0470938	5.20518	1.93809e-07	2.16829e-06
ENSG00000106261	3206.8	0.271745	0.0371814	7.30864	2.69864e-13	1.01667e-11	0.126825	0.0378763	3.34841	0.00081278	0.00407863	0.14492	0.0373567	3.87936	0.00010473	0.000718823
ENSG00000030419	94.6299	-1.44768	0.198094	-7.30805	2.71054e-13	1.01913e-11	0.459738	0.165138	2.78397	0.00536985	0.0206989	-1.90742	0.195509	-9.7562	1.73541e-22	7.15581e-21
ENSG00000196782	535.118	0.537312	0.0736068	7.29977	2.88268e-13	1.08172e-11	-0.267227	0.0797669	-3.3501	0.000807832	0.00405473	0.804539	0.0770896	10.4364	1.69084e-25	8.74272e-24
ENSG00000102753	2036.04	0.303549	0.0416233	7.29276	3.03679e-13	1.1373e-11	0.279311	0.0422558	6.61001	3.84292e-11	7.01001e-10	0.0242374	0.0414076	0.585338	0.55832	0.73484
ENSG00000205413	78.3204	-1.37064	0.187981	-7.29133	3.069e-13	1.14711e-11	-1.01967	0.184584	-5.52417	3.31048e-08	4.13484e-07	-0.350964	0.205922	-1.70435	0.088315	0.215343
ENSG00000120093	1896.56	0.325656	0.0446865	7.28756	3.15615e-13	1.17737e-11	0.481147	0.0448321	10.7322	7.18568e-27	4.76428e-25	-0.155491	0.0438643	-3.54483	0.000392863	0.00235465
ENSG00000030582	1613.14	-0.352331	0.0484022	-7.27924	3.35711e-13	1.24988e-11	-0.60021	0.0500104	-12.0017	3.48061e-33	3.38062e-31	0.247879	0.0509142	4.86856	1.12415e-06	1.12157e-05
ENSG00000005249	1360.03	0.367294	0.0504688	7.27764	3.39702e-13	1.26227e-11	-0.161078	0.0530368	-3.0371	0.00238863	0.0104683	0.528372	0.0519307	10.1746	2.5755e-24	1.21297e-22
ENSG00000107949	2604.26	-0.377948	0.0519395	-7.2767	3.42089e-13	1.26866e-11	0.12933	0.0513761	2.51731	0.0118254	0.0403288	-0.507278	0.0520695	-9.74233	1.98944e-22	8.16883e-21
ENSG00000059691	509.471	0.58723	0.0807235	7.27458	3.4749e-13	1.28618e-11	-0.129827	0.0860146	-1.50936	0.131207	0.269159	0.717057	0.0830939	8.62947	6.16368e-18	1.84486e-16
ENSG00000151929	609.853	-0.495762	0.068499	-7.23751	4.56993e-13	1.68821e-11	-0.12653	0.0674782	-1.87513	0.0607752	0.150544	-0.369232	0.0702743	-5.25415	1.48707e-07	1.68393e-06
ENSG00000116005	2096.66	-0.325466	0.0449814	-7.23556	4.63598e-13	1.70929e-11	-0.201874	0.0452213	-4.46413	8.03958e-06	6.45528e-05	-0.123592	0.0459896	-2.68739	0.00720138	0.0295076
ENSG00000101361	7953.84	0.229804	0.0317732	7.23264	4.73696e-13	1.74315e-11	0.147366	0.0320453	4.59867	4.25194e-06	3.59524e-05	0.0824384	0.0318343	2.58961	0.0096084	0.0374377
ENSG00000128607	1669.65	0.329153	0.0456172	7.21555	5.37164e-13	1.97289e-11	-0.0548993	0.0474587	-1.15678	0.247363	0.424002	0.384052	0.0465347	8.25304	1.54414e-16	4.17429e-15
ENSG00000158528	1947.1	0.306741	0.0425142	7.21502	5.39252e-13	1.97674e-11	-0.104209	0.0443005	-2.35232	0.0186566	0.0587195	0.41095	0.0435165	9.44355	3.6037e-21	1.36766e-19
ENSG00000101311	324.269	0.684515	0.094982	7.20679	5.7288e-13	2.09597e-11	0.555573	0.0973418	5.70745	1.14683e-08	1.5448e-07	0.128941	0.0918237	1.40423	0.160251	0.328864
ENSG00000125046	105.875	1.23111	0.170931	7.20238	5.91717e-13	2.16073e-11	0.6384	0.180107	3.54456	0.000393271	0.00215943	0.592712	0.163082	3.63445	0.000278573	0.00172299
ENSG00000147364	1330.22	-0.341029	0.047389	-7.19637	6.1836e-13	2.2537e-11	-0.225024	0.0477798	-4.70961	2.48196e-06	2.20292e-05	-0.116004	0.0489732	-2.36873	0.0178492	0.0619752
ENSG00000151466	962.107	0.419341	0.0583077	7.19187	6.39118e-13	2.3249e-11	0.0671899	0.060617	1.10843	0.267675	0.448047	0.352151	0.058982	5.97049	2.36544e-09	3.33088e-08
ENSG00000146802	730.606	0.45309	0.0631202	7.17821	7.06302e-13	2.56439e-11	0.0801193	0.0660147	1.21366	0.224878	0.397104	0.372971	0.0638709	5.83945	5.23748e-09	7.06641e-08
ENSG00000205937	8561.78	0.185655	0.0258932	7.17002	7.49859e-13	2.71734e-11	0.0669729	0.0262455	2.55178	0.0107173	0.0370992	0.118682	0.0260545	4.55513	5.2354e-06	4.64063e-05
ENSG00000133112	15247.9	0.215158	0.0300814	7.15252	8.52005e-13	3.08164e-11	0.257387	0.0301669	8.5321	1.4371e-17	4.72175e-16	-0.0422291	0.0300543	-1.40509	0.159994	0.328509
ENSG00000173930	176.458	-0.888389	0.124287	-7.14791	8.81112e-13	3.18087e-11	-0.843082	0.12661	-6.65889	2.75902e-11	5.09579e-10	-0.0453071	0.135064	-0.335449	0.737287	0.858214
ENSG00000128595	7172.1	0.195662	0.0273838	7.14519	8.98737e-13	3.23835e-11	-0.0633369	0.027959	-2.26535	0.0234913	0.0709512	0.258999	0.0277401	9.33662	9.94603e-21	3.69572e-19
ENSG00000142627	727.486	-0.437356	0.0612988	-7.13482	9.69147e-13	3.48545e-11	-1.1278	0.0673278	-16.7509	5.57817e-63	1.90044e-60	0.690445	0.0690366	10.0011	1.50648e-23	6.73778e-22
ENSG00000156398	1458.72	0.33681	0.0472111	7.13413	9.74026e-13	3.49451e-11	0.274684	0.0481113	5.70934	1.13415e-08	1.52958e-07	0.0621264	0.0469606	1.32295	0.185853	0.364491
ENSG00000196109	68.6908	-2.66766	0.373938	-7.13394	9.75341e-13	3.49451e-11	1.99296	0.201272	9.90184	4.08693e-23	2.09019e-21	-4.66062	0.358027	-13.0175	9.72893e-39	1.02232e-36
ENSG00000205060	2208.3	0.300969	0.0421929	7.13316	9.80871e-13	3.50772e-11	0.0559934	0.0433358	1.29208	0.196329	0.360716	0.244975	0.0426186	5.74809	9.02593e-09	1.18556e-07
ENSG00000136478	1442.59	0.342044	0.0479606	7.13177	9.90837e-13	3.53671e-11	0.400383	0.0484557	8.26286	1.42218e-16	4.32552e-15	-0.0583389	0.0472451	-1.23481	0.216899	0.404967
ENSG00000159167	48.676	-1.78933	0.251109	-7.1257	1.03556e-12	3.68944e-11	-1.29241	0.241445	-5.35281	8.65969e-08	1.01304e-06	-0.496917	0.27757	-1.79024	0.0734152	0.187937
ENSG00000276672	987.88	0.408558	0.0573774	7.12053	1.07512e-12	3.82321e-11	0.459299	0.0580038	7.91843	2.40529e-15	6.54363e-14	-0.0507417	0.056221	-0.902539	0.366771	0.572246
ENSG00000277443	5351.42	-0.244794	0.0344459	-7.10664	1.189e-12	4.2203e-11	-0.383212	0.0349453	-10.966	5.56618e-28	4.06809e-26	0.138417	0.0352244	3.92958	8.50932e-05	0.000595374
ENSG00000165416	2764.54	0.284562	0.0400658	7.10237	1.22633e-12	4.34468e-11	0.386272	0.0402892	9.58749	9.02568e-22	4.15538e-20	-0.10171	0.0396577	-2.56469	0.0103267	0.0397704
ENSG00000160410	1708.72	-0.310779	0.0437739	-7.09963	1.25087e-12	4.42338e-11	-0.0140208	0.0434772	-0.322485	0.747085	0.854644	-0.296758	0.0444508	-6.6761	2.45386e-11	4.24807e-10
ENSG00000122490	480.712	0.54932	0.0774402	7.09347	1.30792e-12	4.61654e-11	0.0801961	0.0815847	0.98298	0.325617	0.511605	0.469124	0.0783948	5.98412	2.17564e-09	3.07691e-08
ENSG00000164099	1536.93	-0.334466	0.0471905	-7.08757	1.36486e-12	4.80861e-11	-0.147292	0.0472732	-3.11577	0.00183465	0.00834679	-0.187174	0.0483157	-3.87397	0.000107076	0.000732514
ENSG00000140873	38.9056	-1.95695	0.276125	-7.08719	1.36858e-12	4.81278e-11	-2.43791	0.309169	-7.88536	3.13628e-15	8.46986e-14	0.480958	0.344909	1.39445	0.163182	0.333201
ENSG00000234340	30.4948	2.95953	0.417788	7.08381	1.40245e-12	4.9228e-11	2.68249	0.424507	6.31908	2.63117e-10	4.41085e-09	0.277037	0.290968	0.952122	0.341035	0.547612
ENSG00000149182	1052.45	0.382064	0.0540482	7.06895	1.56112e-12	5.45962e-11	0.144955	0.0558486	2.5955	0.00944537	0.0333335	0.237109	0.0543409	4.36336	1.2808e-05	0.000105094
ENSG00000046604	2605.68	-0.26933	0.0380995	-7.06913	1.55908e-12	5.45962e-11	-0.251581	0.038603	-6.51712	7.16681e-11	1.27375e-09	-0.0177494	0.0391905	-0.4529	0.650621	0.800439
ENSG00000288638	81.6838	-1.32288	0.187185	-7.06724	1.5804e-12	5.50679e-11	-0.543994	0.174595	-3.11574	0.00183482	0.00834679	-0.778885	0.197145	-3.95081	7.7886e-05	0.00054956
ENSG00000136997	3027.17	0.269629	0.0381516	7.0673	1.5798e-12	5.50679e-11	-0.383859	0.0400232	-9.59091	8.7308e-22	4.0364e-20	0.653488	0.0395577	16.5199	2.63931e-61	7.16462e-59
ENSG00000079134	1194.62	-0.363081	0.0514824	-7.05253	1.75696e-12	6.11081e-11	-0.311746	0.0521666	-5.97598	2.28711e-09	3.40835e-08	-0.0513346	0.0534431	-0.960547	0.33678	0.54292
ENSG00000183741	3259.28	0.280999	0.0398918	7.04403	1.86758e-12	6.48371e-11	0.238799	0.0403399	5.91966	3.22608e-09	4.7001e-08	0.0422001	0.0398311	1.05947	0.289384	0.491698
ENSG00000164292	2299.28	-0.2982	0.0423356	-7.04371	1.87186e-12	6.48673e-11	-0.391046	0.0431608	-9.0602	1.30214e-19	4.97863e-18	0.0928459	0.043804	2.11958	0.0340418	0.104483
ENSG00000198363	3019.9	-0.249208	0.0353866	-7.04244	1.88906e-12	6.53444e-11	-0.268963	0.0359448	-7.48268	7.28197e-14	1.75091e-12	0.0197558	0.0364452	0.542069	0.587771	0.757183
ENSG00000133131	1302.07	-0.347128	0.0493811	-7.02957	2.07175e-12	7.15337e-11	-0.154205	0.0494511	-3.11833	0.00181882	0.0082843	-0.192923	0.0506711	-3.80736	0.000140461	0.00093346
ENSG00000145431	793.525	0.43399	0.0617449	7.02876	2.08376e-12	7.18179e-11	-0.0810313	0.0652102	-1.24262	0.214009	0.383651	0.515022	0.0633604	8.12845	4.34824e-16	1.13315e-14
ENSG00000243302	322.981	0.690729	0.0983803	7.02101	2.20265e-12	7.57783e-11	0.613033	0.100317	6.11094	9.9047e-10	1.5506e-08	0.0776968	0.0948127	0.819477	0.412514	0.615606
ENSG00000054654	7091.47	-0.22389	0.0318927	-7.02012	2.21679e-12	7.60713e-11	-0.137531	0.032033	-4.2934	1.7596e-05	0.000131509	-0.0863597	0.0322539	-2.6775	0.00741749	0.0302346
ENSG00000154727	2202.54	0.280908	0.0400159	7.01992	2.21999e-12	7.60713e-11	0.131216	0.0409644	3.20316	0.00135927	0.00642936	0.149692	0.0402404	3.71995	0.00019926	0.00127857
ENSG00000198088	375.25	-0.620306	0.0883663	-7.01972	2.22316e-12	7.60713e-11	-0.0546692	0.0854198	-0.640007	0.522168	0.694039	-0.565637	0.0900756	-6.27958	3.39491e-10	5.23292e-09
ENSG00000160194	2849.53	0.259317	0.0369531	7.01746	2.25935e-12	7.71706e-11	-0.0521105	0.0381314	-1.36661	0.171749	0.327963	0.311428	0.0375981	8.28308	1.20028e-16	3.27645e-15
ENSG00000100154	2131.63	0.314721	0.0449397	7.00319	2.50192e-12	8.5303e-11	0.289968	0.0455004	6.37287	1.85524e-10	3.16521e-09	0.0247533	0.0447198	0.553519	0.579908	0.751114
ENSG00000008283	120.974	-1.11626	0.159415	-7.00225	2.51887e-12	8.57272e-11	-1.85862	0.178306	-10.4238	1.93163e-25	1.14681e-23	0.742359	0.188323	3.94195	8.08222e-05	0.00056718
ENSG00000166145	167.297	-0.857705	0.122535	-6.99967	2.56559e-12	8.71613e-11	-1.48212	0.136239	-10.8788	1.45413e-27	1.02228e-25	0.624419	0.143484	4.35184	1.35e-05	0.000110447
ENSG00000114054	1225.22	0.351257	0.0503894	6.97085	3.15027e-12	1.06834e-10	0.00888336	0.0524759	0.169285	0.865573	0.927566	0.342373	0.0512447	6.68115	2.3708e-11	4.10792e-10
ENSG00000115461	1745.78	-0.343729	0.0493396	-6.96661	3.24668e-12	1.09908e-10	0.175422	0.048424	3.62263	0.000291624	0.0016576	-0.519152	0.0494242	-10.504	8.28064e-26	4.37419e-24
ENSG00000133597	824.199	0.416459	0.0598117	6.96282	3.33519e-12	1.12703e-10	-0.0368955	0.0629456	-0.586149	0.557775	0.722964	0.453354	0.0611581	7.41282	1.23645e-13	2.61541e-12
ENSG00000155846	1493.07	0.361859	0.0519911	6.96003	3.40212e-12	1.14761e-10	0.455446	0.0523285	8.70359	3.21537e-18	1.11781e-16	-0.0935869	0.0511701	-1.82894	0.0674088	0.176491
ENSG00000160294	5283.04	0.242508	0.0348568	6.95728	3.46903e-12	1.16811e-10	0.154359	0.0352361	4.3807	1.18297e-05	9.21453e-05	0.0881496	0.0349311	2.52353	0.0116183	0.0436943
ENSG00000136100	1909.16	0.308345	0.0443369	6.9546	3.5356e-12	1.18842e-10	0.209723	0.0451763	4.64232	3.44517e-06	2.97788e-05	0.0986228	0.0443316	2.22466	0.0261039	0.0844984
ENSG00000112159	10423.4	0.213872	0.0307575	6.9535	3.56323e-12	1.1956e-10	0.266337	0.0308721	8.6271	6.29268e-18	2.1275e-16	-0.0524648	0.0307118	-1.7083	0.0875815	0.214001
ENSG00000084207	55.1831	-8.28491	1.19174	-6.95196	3.60239e-12	1.20661e-10	-0.828686	0.213112	-3.8885	0.000100867	0.000639664	-7.45622	1.19447	-6.24226	4.31298e-10	6.58572e-09
ENSG00000164896	888.036	0.409926	0.0589815	6.95007	3.65099e-12	1.22074e-10	0.262184	0.060525	4.33183	1.47872e-05	0.000112685	0.147741	0.0587086	2.51652	0.0118521	0.0444623
ENSG00000082516	1911.09	0.290041	0.0417422	6.94838	3.69493e-12	1.23326e-10	0.0894565	0.042941	2.08324	0.037229	0.102786	0.200584	0.0421274	4.76138	1.92275e-06	1.83856e-05
ENSG00000154864	182.826	-0.857075	0.123377	-6.94678	3.73727e-12	1.24521e-10	-0.184185	0.117363	-1.56937	0.116563	0.246141	-0.67289	0.127017	-5.29765	1.17302e-07	1.35101e-06
ENSG00000198924	672.62	-0.459471	0.0661964	-6.94102	3.89272e-12	1.29248e-10	-0.161938	0.0656733	-2.46581	0.0136704	0.0454075	-0.297533	0.0680575	-4.37179	1.23231e-05	0.00010137
ENSG00000184992	2748.79	-0.268928	0.0387441	-6.94112	3.89003e-12	1.29248e-10	-0.379521	0.0395383	-9.59882	8.08624e-22	3.76197e-20	0.110593	0.0400671	2.7602	0.00577658	0.0245026
ENSG00000059378	418.184	0.573861	0.0827101	6.93823	3.97049e-12	1.316e-10	0.157864	0.0867772	1.81919	0.0688832	0.165465	0.415998	0.0831133	5.00519	5.5807e-07	5.836e-06
ENSG00000136999	56.9955	-1.64461	0.237446	-6.92623	4.32215e-12	1.43007e-10	-1.61413	0.242897	-6.64534	3.0251e-11	5.56865e-10	-0.0304739	0.269131	-0.113231	0.909848	0.957005
ENSG00000214021	1067.08	0.409437	0.059172	6.91943	4.53461e-12	1.49776e-10	0.302061	0.0603073	5.0087	5.48001e-07	5.56929e-06	0.107376	0.0587801	1.82674	0.067739	0.177095
ENSG00000080802	1262.77	0.349685	0.0506654	6.90184	5.13315e-12	1.69242e-10	0.212402	0.0519068	4.09199	4.27684e-05	0.000293677	0.137283	0.0506475	2.71056	0.00671705	0.02781
ENSG00000186019	424.854	-0.574489	0.08324	-6.90161	5.14176e-12	1.69242e-10	0.121219	0.0795224	1.52434	0.127424	0.263277	-0.695709	0.0837685	-8.30513	9.97094e-17	2.73711e-15
ENSG00000139182	927.193	-0.414901	0.0601404	-6.89886	5.24206e-12	1.72245e-10	0.0924418	0.0587519	1.57343	0.11562	0.244781	-0.507342	0.0606006	-8.37191	5.66937e-17	1.58297e-15
ENSG00000148516	1542.9	0.326453	0.0473698	6.89158	5.51761e-12	1.80987e-10	0.2198	0.0483634	4.54477	5.49957e-06	4.55112e-05	0.106653	0.047328	2.25348	0.024229	0.0794958
ENSG00000178184	220.402	0.773225	0.112215	6.89057	5.55706e-12	1.81967e-10	0.134016	0.119864	1.11807	0.263537	0.443231	0.639209	0.1131	5.65172	1.5885e-08	2.02659e-07
ENSG00000126602	6884.67	0.210197	0.0305158	6.88814	5.65254e-12	1.84776e-10	-0.0316483	0.031032	-1.01986	0.307795	0.4923	0.241846	0.0308103	7.8495	4.17708e-15	1.00173e-13
ENSG00000000003	874.124	-0.41035	0.0595834	-6.88698	5.69887e-12	1.85971e-10	-0.105646	0.0591064	-1.78739	0.073874	0.174238	-0.304703	0.0609387	-5.00015	5.72843e-07	5.98408e-06
ENSG00000131016	6701.32	0.19691	0.0286111	6.8823	5.88942e-12	1.9186e-10	0.224073	0.0288341	7.77111	7.77997e-15	2.04374e-13	-0.0271631	0.02859	-0.950093	0.342065	0.548633
ENSG00000058063	1863.44	-0.314819	0.0457792	-6.8769	6.11694e-12	1.98931e-10	-0.24645	0.0462142	-5.33278	9.67209e-08	1.12317e-06	-0.0683688	0.0470226	-1.45396	0.145958	0.307343
ENSG00000182253	489.319	-0.562157	0.0817745	-6.87448	6.22176e-12	2.01995e-10	-0.591871	0.0834688	-7.09092	1.33223e-12	2.84223e-11	0.029714	0.0863995	0.343913	0.730911	0.854099
ENSG00000171502	54.6592	-1.83828	0.267492	-6.87227	6.31896e-12	2.04801e-10	-0.00711659	0.222625	-0.0319667	0.974499	0.987665	-1.83116	0.270222	-6.77651	1.23114e-11	2.1955e-10
ENSG00000165868	1351.27	-0.346156	0.0503845	-6.87028	6.4074e-12	2.07314e-10	0.0963302	0.0495083	1.94574	0.0516861	0.132683	-0.442486	0.0507535	-8.71834	2.82319e-18	8.7171e-17
ENSG00000165240	990.059	-0.395259	0.0575353	-6.86985	6.42685e-12	2.07591e-10	-0.127025	0.0572677	-2.21809	0.0265487	0.078358	-0.268234	0.0588677	-4.55656	5.19992e-06	4.61127e-05
ENSG00000143153	850.224	-0.403144	0.0586939	-6.86858	6.48443e-12	2.09095e-10	-0.678634	0.0613964	-11.0533	2.11288e-28	1.59692e-26	0.27549	0.0629786	4.37433	1.21804e-05	0.00010028
ENSG00000128973	1326.38	0.345177	0.0502866	6.86419	6.68684e-12	2.15257e-10	0.42512	0.0507262	8.38068	5.26214e-17	1.65761e-15	-0.0799437	0.0494494	-1.61668	0.105948	0.246137
ENSG00000146072	1128.41	-0.35925	0.0523589	-6.8613	6.82346e-12	2.19284e-10	-0.180707	0.0524991	-3.44209	0.00057723	0.00302549	-0.178544	0.0538651	-3.31465	0.000917582	0.00500534
ENSG00000267313	33.4239	-8.20028	1.19928	-6.83769	8.04787e-12	2.58197e-10	-8.95196	1.19928	-7.46447	8.36324e-14	2.00004e-12	0.751684	1.67906	0.447682	0.654383	0.803033
ENSG00000113319	677.148	-0.467546	0.0685131	-6.82417	8.84321e-12	2.83236e-10	-0.254871	0.0684987	-3.72081	0.000198581	0.001173	-0.212675	0.070768	-3.00524	0.00265374	0.0125739
ENSG00000004866	971.537	0.376066	0.0551533	6.81857	9.19514e-12	2.94013e-10	0.166754	0.0569418	2.9285	0.00340607	0.0140618	0.209313	0.0553559	3.78122	0.000156063	0.0010284
ENSG00000114796	589.075	-0.481847	0.0706811	-6.8172	9.28333e-12	2.96334e-10	-0.486581	0.0721003	-6.74867	1.49211e-11	2.84116e-10	0.00473383	0.0745343	0.0635122	0.949359	0.97582
ENSG00000105819	1860.6	0.313408	0.0460113	6.81154	9.65599e-12	3.07714e-10	-0.0826784	0.0476952	-1.73348	0.0830111	0.190476	0.396086	0.046914	8.44282	3.09776e-17	8.86467e-16
ENSG00000109794	185.376	0.868558	0.127541	6.81004	9.75692e-12	3.1041e-10	0.828567	0.129734	6.38665	1.69556e-10	2.90172e-09	0.0399909	0.119843	0.333693	0.738611	0.858818
ENSG00000164715	2141.45	0.290311	0.0426599	6.80525	1.00877e-11	3.20397e-10	0.0441606	0.0438314	1.00751	0.31369	0.498826	0.24615	0.0431272	5.70754	1.14618e-08	1.48653e-07
ENSG00000221818	763.718	-0.425809	0.0626406	-6.79765	1.06343e-11	3.37195e-10	0.0632498	0.0611146	1.03494	0.300698	0.484852	-0.489059	0.0633118	-7.72461	1.12196e-14	2.61679e-13
ENSG00000197565	726.926	-0.44347	0.0652459	-6.7969	1.06895e-11	3.38382e-10	-0.0586357	0.0642739	-0.912278	0.361622	0.548991	-0.384834	0.0664988	-5.78708	7.16184e-09	9.49649e-08
ENSG00000100350	3065.32	0.257877	0.0379581	6.79372	1.09276e-11	3.45343e-10	0.129605	0.0386373	3.35439	0.000795404	0.0040005	0.128272	0.0381308	3.364	0.000768214	0.00427527
ENSG00000099899	1361.12	0.358405	0.05278	6.79054	1.11713e-11	3.52462e-10	0.421678	0.0532403	7.92028	2.36979e-15	6.45498e-14	-0.0632733	0.0520129	-1.21649	0.223798	0.413943
ENSG00000092964	4706.28	-0.213986	0.0315313	-6.78646	1.14915e-11	3.61962e-10	-0.0416498	0.0315961	-1.31819	0.187439	0.349396	-0.172336	0.0319246	-5.39822	6.73047e-08	8.03095e-07
ENSG00000148843	4818.66	0.214168	0.0315733	6.7832	1.17543e-11	3.69628e-10	0.298652	0.0317647	9.40201	5.35324e-21	2.31538e-19	-0.084484	0.031424	-2.68852	0.00717695	0.0294259
ENSG00000035862	911.475	-0.412608	0.0608301	-6.78295	1.17743e-11	3.69647e-10	-0.382623	0.0617047	-6.20087	5.61507e-10	9.08296e-09	-0.0299849	0.0632995	-0.473699	0.635715	0.789993
ENSG00000180447	800.607	-0.455146	0.0671495	-6.77811	1.21762e-11	3.81634e-10	-0.0335433	0.0661115	-0.507375	0.611892	0.761463	-0.421603	0.0681484	-6.18654	6.14991e-10	9.24616e-09
ENSG00000167085	4531.66	0.228211	0.0336777	6.77633	1.2327e-11	3.85724e-10	0.213485	0.0340207	6.27514	3.49327e-10	5.77733e-09	0.0147263	0.0336685	0.43739	0.661828	0.808347
ENSG00000185432	1157.82	-0.384992	0.0568464	-6.7725	1.26572e-11	3.95408e-10	-0.323268	0.0574477	-5.62718	1.83184e-08	2.38765e-07	-0.0617242	0.0587185	-1.05119	0.293172	0.495894
ENSG00000168079	91.9665	-1.16391	0.171894	-6.77109	1.27812e-11	3.98628e-10	-2.03755	0.199083	-10.2347	1.38668e-24	7.77417e-23	0.873639	0.211234	4.13588	3.53601e-05	0.00026923
ENSG00000069188	1383.25	0.37301	0.0551658	6.76161	1.36471e-11	4.24937e-10	0.34624	0.0558675	6.19753	5.73572e-10	9.26459e-09	0.0267695	0.0546954	0.489429	0.624538	0.78383
ENSG00000285437	533.822	0.606178	0.0896717	6.75997	1.38017e-11	4.29049e-10	0.563465	0.0908189	6.20428	5.49489e-10	8.9146e-09	0.0427129	0.0876447	0.487342	0.626016	0.784728
ENSG00000124813	279.694	-0.697609	0.10321	-6.75911	1.3884e-11	4.30902e-10	-0.460372	0.102941	-4.47218	7.74274e-06	6.23956e-05	-0.237237	0.10833	-2.18995	0.0285282	0.0909302
ENSG00000096433	3007	-0.27645	0.040918	-6.75619	1.4167e-11	4.38968e-10	-0.246027	0.0412988	-5.95725	2.56513e-09	3.78699e-08	-0.0304228	0.0417892	-0.728006	0.46661	0.663844
ENSG00000112773	361.189	-0.638108	0.0944627	-6.75513	1.42705e-11	4.41457e-10	-0.221774	0.0927846	-2.3902	0.0168391	0.0539967	-0.416334	0.0972123	-4.28273	1.84611e-05	0.000148182
ENSG00000170315	19010.8	0.206284	0.0305796	6.74581	1.52174e-11	4.69986e-10	0.0887241	0.0307137	2.88874	0.00386785	0.0156817	0.11756	0.030632	3.83783	0.000124124	0.000835402
ENSG00000196376	1222.27	-0.370192	0.0549089	-6.74193	1.56301e-11	4.81951e-10	-0.406042	0.0558919	-7.26477	3.73672e-13	8.40951e-12	0.0358499	0.0570586	0.628299	0.529808	0.713243
ENSG00000117114	3947.81	-0.217856	0.0323172	-6.74116	1.57124e-11	4.83702e-10	-0.118697	0.0325389	-3.64784	0.000264456	0.00151798	-0.0991589	0.0329193	-3.01218	0.00259381	0.0123226
ENSG00000132153	2381.42	0.273228	0.0405873	6.73185	1.67524e-11	5.14885e-10	0.235754	0.0411781	5.72522	1.03297e-08	1.40425e-07	0.037474	0.040514	0.924964	0.354985	0.561557
ENSG00000237945	68.7366	-1.34861	0.200436	-6.72841	1.71526e-11	5.26336e-10	-2.17484	0.232188	-9.3667	7.48341e-21	3.19923e-19	0.826226	0.248692	3.32229	0.000892806	0.00488382
ENSG00000169504	2866.54	-0.28712	0.0426861	-6.7263	1.74028e-11	5.33155e-10	-0.797932	0.0443504	-17.9915	2.26944e-72	1.1422e-69	0.510812	0.044799	11.4023	4.07156e-30	2.68847e-28
ENSG00000068697	1932.56	-0.307892	0.0457765	-6.72599	1.74404e-11	5.33447e-10	-0.23338	0.0461769	-5.05404	4.32567e-07	4.47417e-06	-0.0745123	0.0469415	-1.58735	0.112434	0.25682
ENSG00000160310	1740.18	0.292837	0.0435696	6.72112	1.80329e-11	5.50684e-10	0.165224	0.0445988	3.70466	0.00021167	0.00124204	0.127613	0.043715	2.9192	0.00350929	0.0159732
ENSG00000139354	1022.79	-0.403767	0.0601095	-6.7172	1.85247e-11	5.64794e-10	-0.342972	0.0607606	-5.64464	1.6553e-08	2.17805e-07	-0.0607958	0.0621851	-0.97766	0.328242	0.534358
ENSG00000126803	177.101	-0.873055	0.129985	-6.71656	1.86062e-11	5.66373e-10	0.0140447	0.121369	0.115719	0.907875	0.950496	-0.8871	0.131724	-6.73454	1.64454e-11	2.89572e-10
ENSG00000113083	656.805	-0.449078	0.0669806	-6.70459	2.01967e-11	6.13806e-10	-0.290438	0.067295	-4.31589	1.58963e-05	0.000120145	-0.15864	0.069556	-2.28075	0.022563	0.0750755
ENSG00000106617	541.362	0.488732	0.0729798	6.69682	2.13003e-11	6.46314e-10	0.147431	0.0761378	1.93637	0.0528221	0.134981	0.341301	0.0733961	4.65013	3.31728e-06	3.03825e-05
ENSG00000196924	11820.9	-0.204272	0.0305116	-6.69487	2.15859e-11	6.53937e-10	-0.224851	0.030677	-7.32964	2.30778e-13	5.28497e-12	0.0205795	0.0308005	0.668157	0.504033	0.693511
ENSG00000109654	816.212	0.411786	0.0615679	6.68832	2.25744e-11	6.82795e-10	-0.206239	0.0655065	-3.14837	0.00164182	0.00756043	0.618025	0.0638477	9.67967	3.67901e-22	1.48874e-20
ENSG00000198420	792.789	0.397783	0.0595671	6.67788	2.42415e-11	7.32056e-10	-0.258646	0.0639742	-4.04297	5.27785e-05	0.000355901	0.656428	0.0623008	10.5364	5.86775e-26	3.12494e-24
ENSG00000091732	615.634	0.46532	0.0696924	6.67677	2.44268e-11	7.35908e-10	0.123829	0.0726189	1.70519	0.0881592	0.199648	0.341491	0.0702231	4.86294	1.15653e-06	1.1521e-05
ENSG00000168439	5465.92	0.197558	0.0295894	6.67665	2.44465e-11	7.35908e-10	0.104442	0.0300317	3.47773	0.000505683	0.00269645	0.0931157	0.0297516	3.12978	0.00174939	0.0087447
ENSG00000168175	2461.71	0.267664	0.0401143	6.67252	2.51448e-11	7.55735e-10	0.0341804	0.0411717	0.830192	0.40643	0.592989	0.233483	0.0405708	5.75496	8.66631e-09	1.14063e-07
ENSG00000028528	2364.94	0.259541	0.0389141	6.66958	2.56533e-11	7.69802e-10	0.191663	0.0396138	4.8383	1.30956e-06	1.233e-05	0.0678777	0.0389594	1.74227	0.0814616	0.202566
ENSG00000171617	710.341	-0.463087	0.0694354	-6.66932	2.56991e-11	7.6996e-10	-0.419337	0.0703556	-5.96025	2.51845e-09	3.72304e-08	-0.0437497	0.0723704	-0.604525	0.545495	0.725039
ENSG00000123700	97.0288	-1.1151	0.167226	-6.66819	2.58975e-11	7.74685e-10	-1.37662	0.177358	-7.76181	8.37277e-15	2.18908e-13	0.261525	0.190561	1.3724	0.169939	0.342737
ENSG00000177606	4748.07	-0.216783	0.0325206	-6.66603	2.62824e-11	7.84965e-10	-0.326686	0.0330611	-9.88131	5.01745e-23	2.54843e-21	0.109903	0.0333574	3.29472	0.000985198	0.00532072
ENSG00000130204	2288.94	0.28381	0.0426762	6.65031	2.9247e-11	8.72138e-10	0.0880354	0.0436474	2.01697	0.0436988	0.116873	0.195775	0.0429943	4.5535	5.27597e-06	4.67447e-05
ENSG00000121966	155.407	-0.882664	0.132818	-6.64566	3.01864e-11	8.98741e-10	-0.47237	0.129919	-3.63588	0.00027703	0.00158195	-0.410294	0.139873	-2.93334	0.0033534	0.0153639
ENSG00000081386	649.238	-0.454927	0.0685167	-6.63964	3.14441e-11	9.34726e-10	0.253466	0.0655739	3.86534	0.000110933	0.000697307	-0.708392	0.0682928	-10.3729	3.29503e-25	1.65556e-23
ENSG00000197746	7263.35	-0.177819	0.0268602	-6.62017	3.58787e-11	1.06489e-09	-0.388602	0.0274247	-14.1698	1.40892e-45	2.66672e-43	0.210783	0.0276126	7.63358	2.28317e-14	5.17686e-13
ENSG00000049860	1621.39	-0.323282	0.0488494	-6.61793	3.64273e-11	1.07948e-09	-0.391673	0.0497847	-7.86733	3.62292e-15	9.72479e-14	0.0683913	0.0506446	1.35042	0.176882	0.352232
ENSG00000169116	523.245	-0.479203	0.0724182	-6.61716	3.66172e-11	1.08343e-09	-0.763845	0.0761225	-10.0344	1.07589e-23	5.67274e-22	0.284642	0.078571	3.62274	0.000291495	0.00179668
ENSG00000128272	9290.44	0.207723	0.0313995	6.61548	3.70343e-11	1.09406e-09	-0.0563585	0.0317921	-1.77272	0.0762755	0.178478	0.264081	0.0316345	8.34789	6.94912e-17	1.92108e-15
ENSG00000038427	6205.09	-0.211762	0.0320244	-6.61253	3.778e-11	1.11436e-09	-0.0945817	0.0321437	-2.94246	0.00325611	0.0135437	-0.117181	0.0323833	-3.61855	0.000296257	0.0018243
ENSG00000161048	556.519	0.476462	0.0720941	6.60889	3.872e-11	1.14032e-09	-0.0713905	0.0764902	-0.933328	0.350651	0.537753	0.547852	0.0740194	7.40147	1.34686e-13	2.82148e-12
ENSG00000067064	1288.81	-0.350525	0.0530961	-6.60172	4.06425e-11	1.19509e-09	-0.122874	0.05303	-2.31707	0.0204997	0.0633589	-0.227651	0.0542012	-4.20011	2.66787e-05	0.000207743
ENSG00000134294	5196.88	-0.19875	0.0301265	-6.59721	4.18973e-11	1.23009e-09	-0.357576	0.0307414	-11.6318	2.8421e-31	2.47789e-29	0.158826	0.0310058	5.12245	3.01586e-07	3.2967e-06
ENSG00000137573	239.36	-0.729177	0.110606	-6.59259	4.32216e-11	1.26701e-09	-0.853476	0.114394	-7.46083	8.59811e-14	2.04957e-12	0.124299	0.119916	1.03655	0.299946	0.503293
ENSG00000127884	1467	-0.326245	0.0494983	-6.59103	4.36799e-11	1.27848e-09	0.044149	0.0489333	0.902228	0.366936	0.553265	-0.370394	0.0500094	-7.40648	1.297e-13	2.72286e-12
ENSG00000171724	75.0074	-1.37969	0.209359	-6.5901	4.39532e-11	1.2845e-09	0.0602696	0.182402	0.330421	0.741082	0.850809	-1.43996	0.211175	-6.8188	9.18037e-12	1.65526e-10
ENSG00000112139	543.454	-0.486927	0.0739379	-6.58562	4.52982e-11	1.32178e-09	-0.115879	0.0728671	-1.59028	0.111771	0.238548	-0.371048	0.0757278	-4.89975	9.59566e-07	9.69737e-06
ENSG00000006468	313.656	-0.63475	0.0964039	-6.58427	4.57124e-11	1.33182e-09	-0.67116	0.0987554	-6.79619	1.07423e-11	2.07763e-10	0.0364109	0.103087	0.353206	0.723934	0.8498
ENSG00000197912	3200.38	0.301985	0.0458957	6.57982	4.71018e-11	1.3702e-09	0.143723	0.0464804	3.09212	0.00198736	0.00893424	0.158262	0.0460091	3.43981	0.000582128	0.00333461
ENSG00000101191	3980.86	0.230379	0.0350552	6.57189	4.96799e-11	1.44299e-09	0.377364	0.0351595	10.7329	7.13091e-27	4.74216e-25	-0.146985	0.0347513	-4.22962	2.34081e-05	0.000183961
ENSG00000164116	485.612	0.518664	0.0789574	6.56891	5.06855e-11	1.46996e-09	-0.0732357	0.0838251	-0.873673	0.382297	0.569064	0.591899	0.0810139	7.30615	2.74907e-13	5.63214e-12
ENSG00000182022	496.611	-0.508825	0.0775293	-6.563	5.27373e-11	1.52713e-09	-0.224638	0.0770097	-2.91701	0.00353399	0.0145178	-0.284186	0.0800368	-3.55069	0.00038422	0.00230709
ENSG00000132849	2283.47	-0.290562	0.0442985	-6.55917	5.4108e-11	1.56444e-09	-0.310877	0.0448972	-6.92419	4.38471e-12	8.78728e-11	0.0203154	0.045514	0.446355	0.65534	0.803732
ENSG00000109390	436.641	0.522344	0.0796552	6.55757	5.46932e-11	1.57897e-09	-0.382721	0.0874622	-4.37584	1.20963e-05	9.39907e-05	0.905065	0.0846109	10.6968	1.05358e-26	5.90037e-25
ENSG00000197150	732.985	0.433608	0.0661507	6.55486	5.5695e-11	1.60545e-09	0.400459	0.0672698	5.95304	2.63213e-09	3.87815e-08	0.0331488	0.0651052	0.509158	0.610642	0.774798
ENSG00000197457	669.856	0.458522	0.0699678	6.55333	5.6268e-11	1.61951e-09	0.0148048	0.073193	0.202271	0.839705	0.912964	0.443717	0.071093	6.24136	4.33787e-10	6.61338e-09
ENSG00000230426	20.8482	-2.78845	0.425619	-6.55152	5.69549e-11	1.63681e-09	-2.2248	0.399597	-5.5676	2.58277e-08	3.2871e-07	-0.563654	0.494087	-1.1408	0.253954	0.450599
ENSG00000174695	1663.66	-0.28787	0.04395	-6.54995	5.75546e-11	1.65109e-09	-0.185252	0.0443304	-4.17889	2.92937e-05	0.00020832	-0.102619	0.0452004	-2.2703	0.0231891	0.0768188
ENSG00000184216	4283.56	0.25891	0.0395297	6.54977	5.76256e-11	1.65109e-09	0.132357	0.0399956	3.30928	0.000935351	0.00462661	0.126553	0.0396443	3.19222	0.00141183	0.00725971
ENSG00000151014	270.803	0.651006	0.0995145	6.54182	6.07754e-11	1.7364e-09	-0.0727659	0.107492	-0.676945	0.498441	0.674116	0.723772	0.102547	7.05798	1.68935e-12	3.21502e-11
ENSG00000130522	1220.49	-0.348056	0.053205	-6.54179	6.07856e-11	1.7364e-09	-0.40065	0.0542846	-7.38055	1.57636e-13	3.6707e-12	0.0525943	0.0554128	0.949137	0.342551	0.549009
ENSG00000172915	1763.57	0.331224	0.0506504	6.53942	6.17598e-11	1.76159e-09	0.454124	0.0508712	8.92693	4.37988e-19	1.6085e-17	-0.1229	0.0499462	-2.46064	0.0138689	0.0506589
ENSG00000184014	2458.21	0.252891	0.0386965	6.53524	6.35066e-11	1.8087e-09	0.228103	0.0392675	5.80896	6.28626e-09	8.78846e-08	0.0247877	0.0386428	0.641458	0.521225	0.706739
ENSG00000071243	780.461	0.396105	0.0606925	6.52643	6.73559e-11	1.91546e-09	0.089235	0.0632	1.41195	0.157966	0.30856	0.30687	0.0613602	5.00113	5.69946e-07	5.957e-06
ENSG00000107249	191.32	-0.838156	0.128581	-6.5185	7.10134e-11	2.01646e-09	0.0611926	0.120448	0.50804	0.611425	0.761186	-0.899348	0.129819	-6.92769	4.27776e-12	7.925e-11
ENSG00000132718	517.076	-0.492892	0.0756469	-6.51569	7.2357e-11	2.05155e-09	-0.300017	0.0757666	-3.95976	7.50263e-05	0.00048766	-0.192874	0.0785777	-2.45457	0.0141053	0.0513386
ENSG00000170571	1590.02	-0.287955	0.0441963	-6.51535	7.25203e-11	2.05312e-09	-0.472456	0.0456913	-10.3402	4.63678e-25	2.68098e-23	0.184501	0.0465233	3.96578	7.31565e-05	0.000519754
ENSG00000100297	3738.85	0.234049	0.0359288	6.51424	7.30578e-11	2.06527e-09	0.343262	0.0361021	9.5081	1.94174e-21	8.7044e-20	-0.109213	0.035676	-3.06125	0.00220414	0.0106657
ENSG00000160305	2077.37	0.292628	0.045	6.50284	7.88176e-11	2.22478e-09	0.189151	0.0457758	4.13213	3.59418e-05	0.000251241	0.103476	0.0450518	2.29683	0.0216285	0.0726339
ENSG00000109971	20158.4	0.162742	0.0250577	6.49469	8.32024e-11	2.34507e-09	0.230641	0.025124	9.18011	4.3067e-20	1.72463e-18	-0.0678989	0.0250465	-2.71092	0.00670971	0.0277901
ENSG00000188554	1841.18	-0.279432	0.0430316	-6.49365	8.37802e-11	2.35787e-09	-0.17691	0.0433825	-4.0779	4.5444e-05	0.000310508	-0.102523	0.0441634	-2.32144	0.0202631	0.068829
ENSG00000120658	341.754	0.597959	0.0921622	6.48811	8.69178e-11	2.44256e-09	0.419136	0.094862	4.41837	9.94481e-06	7.85126e-05	0.178823	0.0903178	1.97994	0.0477108	0.135362
ENSG00000147180	13716.1	-0.159343	0.0245847	-6.48138	9.08889e-11	2.55038e-09	-0.183964	0.0247625	-7.42914	1.09307e-13	2.57785e-12	0.0246211	0.0248653	0.990182	0.322085	0.527233
ENSG00000166033	159.126	-0.861485	0.133058	-6.47452	9.51137e-11	2.66501e-09	-0.327323	0.128539	-2.54648	0.0108814	0.0375517	-0.534162	0.138417	-3.85908	0.000113815	0.000772939
ENSG00000128609	1736.62	0.300856	0.0465232	6.4668	1.00099e-10	2.80055e-09	-0.230138	0.04875	-4.72078	2.34945e-06	2.09724e-05	0.530994	0.0479861	11.0656	1.84269e-28	1.11502e-26
ENSG00000164597	1839.53	0.290847	0.0450524	6.45574	1.07688e-10	3.00847e-09	-0.163687	0.0469818	-3.48405	0.000493883	0.00264052	0.454534	0.0462484	9.82809	8.52175e-23	3.62871e-21
ENSG00000164897	754.366	0.406353	0.0629539	6.45477	1.08382e-10	3.02341e-09	0.133076	0.0652817	2.03849	0.0415006	0.112189	0.273277	0.0633738	4.31214	1.61679e-05	0.000130741
ENSG00000139684	1435.32	0.300671	0.0466037	6.45165	1.1064e-10	3.08189e-09	0.0943778	0.0480488	1.96421	0.0495059	0.128338	0.206293	0.0470447	4.38504	1.15964e-05	9.57145e-05
ENSG00000196937	1632.44	0.301597	0.0467536	6.45078	1.11276e-10	3.09507e-09	-0.107925	0.0486887	-2.21663	0.0266482	0.078568	0.409522	0.0478526	8.55799	1.14856e-17	3.38593e-16
ENSG00000141682	2277.49	-0.269661	0.041818	-6.44843	1.13013e-10	3.13878e-09	-0.472166	0.0429738	-10.9873	4.39834e-28	3.24671e-26	0.202505	0.043552	4.64974	3.32348e-06	3.04251e-05
ENSG00000149218	589.306	-0.444574	0.0690178	-6.44144	1.18344e-10	3.28206e-09	-0.397218	0.0701009	-5.66638	1.45847e-08	1.93748e-07	-0.0473559	0.0724387	-0.653737	0.513281	0.70076
ENSG00000164818	1681.88	0.285613	0.044399	6.43286	1.25223e-10	3.46779e-09	0.281797	0.0450553	6.25447	3.98861e-10	6.53312e-09	0.00381578	0.0441467	0.0864341	0.931121	0.9671
ENSG00000100968	234.613	-0.737288	0.114628	-6.43201	1.25924e-10	3.48212e-09	-0.182709	0.110996	-1.64609	0.0997444	0.219348	-0.554578	0.117731	-4.71056	2.47043e-06	2.32249e-05
ENSG00000179818	1387.97	0.320786	0.0498935	6.42941	1.281e-10	3.53717e-09	0.479969	0.0500596	9.58796	8.98458e-22	4.14507e-20	-0.159184	0.0488917	-3.25584	0.00113058	0.00599411
ENSG00000077264	32.8243	-2.16631	0.337074	-6.4268	1.30322e-10	3.59329e-09	-0.273999	0.267182	-1.02551	0.305121	0.489488	-1.89231	0.345036	-5.48438	4.14928e-08	5.07177e-07
ENSG00000101911	1225.92	-0.338145	0.0526416	-6.42354	1.33142e-10	3.66574e-09	0.382293	0.0506252	7.55145	4.30453e-14	1.05214e-12	-0.720439	0.0520395	-13.8441	1.38161e-43	1.80024e-41
ENSG00000157212	1693.89	0.296353	0.0461674	6.41908	1.37097e-10	3.76917e-09	-0.00814928	0.0477177	-0.170781	0.864396	0.926931	0.304502	0.0468924	6.49364	8.37879e-11	1.3727e-09
ENSG00000049239	1005.73	-0.381231	0.0594096	-6.417	1.38988e-10	3.81564e-09	-0.921635	0.0630396	-14.6199	2.09585e-48	4.37855e-46	0.540404	0.0642218	8.41465	3.94063e-17	1.11785e-15
ENSG00000128534	1639.92	0.294278	0.0458893	6.41278	1.42894e-10	3.91722e-09	-0.271896	0.0484042	-5.6172	1.94082e-08	2.51784e-07	0.566174	0.0476133	11.8911	1.31677e-32	9.89859e-31
ENSG00000105835	2691.91	0.242562	0.0378267	6.41244	1.43206e-10	3.92013e-09	-0.171947	0.0393113	-4.37398	1.22001e-05	9.45981e-05	0.414509	0.0388108	10.6802	1.25943e-26	7.01296e-25
ENSG00000188707	245.231	0.673395	0.10502	6.41205	1.43577e-10	3.92466e-09	0.230675	0.110618	2.08533	0.037039	0.102373	0.442719	0.10477	4.22563	2.38276e-05	0.000186957
ENSG00000221890	220.817	-0.758425	0.118328	-6.40951	1.45985e-10	3.98474e-09	-1.0661	0.124496	-8.56333	1.09654e-17	3.64608e-16	0.307678	0.130057	2.36571	0.0179953	0.0623133
ENSG00000170365	565.182	0.444166	0.0693076	6.40862	1.46841e-10	4.00237e-09	0.00585208	0.0731241	0.0800294	0.936214	0.966003	0.438314	0.0707093	6.19881	5.68914e-10	8.59306e-09
ENSG00000172336	1114.28	0.378796	0.0591113	6.40819	1.47257e-10	4.00797e-09	-0.0928671	0.0615624	-1.5085	0.131426	0.269434	0.471664	0.0603482	7.8157	5.46598e-15	1.29967e-13
ENSG00000138735	627.491	-0.45135	0.0704465	-6.40699	1.48423e-10	4.03393e-09	-0.353344	0.0711321	-4.96743	6.78445e-07	6.75243e-06	-0.0980059	0.0733549	-1.33605	0.181533	0.358571
ENSG00000172037	902.798	-0.369633	0.0577072	-6.40531	1.5006e-10	4.07259e-09	-0.369185	0.0587799	-6.2808	3.36825e-10	5.5789e-09	-0.00044814	0.0602879	-0.00743334	0.994069	0.997291
ENSG00000087258	387.1	0.576932	0.0900796	6.40469	1.50674e-10	4.08344e-09	0.845569	0.0897205	9.42449	4.32204e-21	1.8878e-19	-0.268637	0.0851252	-3.15579	0.00160063	0.00808591
ENSG00000159388	962.08	-0.38163	0.0595909	-6.40418	1.51183e-10	4.09139e-09	-0.695459	0.062136	-11.1925	4.43613e-29	3.49602e-27	0.313829	0.0634385	4.94697	7.53776e-07	7.75398e-06
ENSG00000133627	505.68	0.483448	0.0755001	6.40328	1.52078e-10	4.10977e-09	0.106683	0.0789996	1.35042	0.176882	0.335076	0.376766	0.076223	4.94294	7.69536e-07	7.89532e-06
ENSG00000183684	3079.82	0.252559	0.0394448	6.40286	1.52491e-10	4.11511e-09	0.281305	0.0397894	7.06983	1.55121e-12	3.28408e-11	-0.0287452	0.0392919	-0.73158	0.464425	0.662141
ENSG00000085871	484.337	0.49149	0.076789	6.40053	1.54838e-10	4.1725e-09	-0.0992625	0.0818125	-1.21329	0.225018	0.397244	0.590753	0.0790899	7.46938	8.05746e-14	1.73439e-12
ENSG00000139746	3884.5	0.208603	0.0326008	6.39871	1.56693e-10	4.21654e-09	0.219311	0.0329676	6.65232	2.88502e-11	5.31964e-10	-0.0107079	0.0325783	-0.328681	0.742397	0.861137
ENSG00000134900	2606.28	0.260342	0.0406938	6.39757	1.57872e-10	4.24225e-09	0.349312	0.0409558	8.52898	1.47644e-17	4.83665e-16	-0.0889699	0.0403573	-2.20455	0.0274854	0.0881526
ENSG00000065609	326.944	-0.58595	0.0916247	-6.39511	1.6043e-10	4.30491e-09	-0.575065	0.0935026	-6.15025	7.7359e-10	1.22191e-08	-0.0108858	0.097592	-0.111544	0.911185	0.957698
ENSG00000171219	118.596	-1.03144	0.161459	-6.38826	1.67786e-10	4.49595e-09	-0.61221	0.158042	-3.87371	0.000107191	0.000676471	-0.41923	0.170599	-2.4574	0.0139946	0.0510116
ENSG00000100867	78.9194	-1.26045	0.19736	-6.38655	1.6967e-10	4.54005e-09	-1.70295	0.213305	-7.98362	1.42098e-15	3.95321e-14	0.442501	0.228396	1.93743	0.052693	0.145979
ENSG00000112378	1735.08	-0.29856	0.0467872	-6.38125	1.75653e-10	4.69353e-09	-0.388578	0.0477664	-8.13496	4.1206e-16	1.19752e-14	0.0900172	0.0485375	1.85459	0.0636548	0.168833
ENSG00000203791	316.09	-0.62316	0.0978652	-6.36754	1.92087e-10	5.12545e-09	0.113245	0.0932053	1.21501	0.224362	0.396574	-0.736406	0.0985199	-7.47469	7.73848e-14	1.67125e-12
ENSG00000055211	961.325	-0.365799	0.0575512	-6.35606	2.06996e-10	5.51553e-09	-0.174437	0.0576403	-3.02629	0.00247571	0.0107838	-0.191362	0.0591309	-3.23625	0.00121113	0.00634796
ENSG00000128602	1226.15	0.318298	0.0501026	6.35292	2.11269e-10	5.62154e-09	0.184363	0.0513888	3.58761	0.000333727	0.00187004	0.133935	0.0502022	2.66791	0.00763253	0.0309755
ENSG00000031698	3044.39	0.243758	0.0383817	6.35089	2.14066e-10	5.68801e-09	0.0956972	0.0391013	2.44742	0.0143884	0.0474165	0.148061	0.0386281	3.83299	0.000126593	0.00084968
ENSG00000134762	1789.79	-0.2872	0.0452519	-6.34669	2.20003e-10	5.8376e-09	-0.307913	0.0459984	-6.69399	2.17165e-11	4.05403e-10	0.0207133	0.0467563	0.443006	0.657762	0.805208
ENSG00000123096	41.048	-2.06187	0.324953	-6.34515	2.22212e-10	5.888e-09	0.364739	0.24798	1.47084	0.141334	0.284375	-2.42661	0.32281	-7.51716	5.59795e-14	1.2184e-12
ENSG00000127329	122.794	-0.931093	0.146947	-6.33627	2.35398e-10	6.22871e-09	-0.640833	0.145585	-4.40177	1.07369e-05	8.42852e-05	-0.29026	0.157133	-1.84722	0.0647148	0.170949
ENSG00000160949	856.098	0.413383	0.0652456	6.33579	2.36122e-10	6.23919e-09	0.286034	0.0666109	4.2941	1.754e-05	0.000131146	0.127348	0.0648771	1.96292	0.049656	0.139488
ENSG00000101856	2448.51	-0.266233	0.042068	-6.32863	2.47348e-10	6.52678e-09	-0.237705	0.0425258	-5.58965	2.27524e-08	2.92088e-07	-0.0285284	0.0430886	-0.662086	0.507916	0.696305
ENSG00000184900	1136.85	0.35983	0.0569326	6.32028	2.61089e-10	6.87981e-09	-0.0308382	0.0591126	-0.521686	0.601889	0.754234	0.390668	0.0579188	6.74511	1.52914e-11	2.69982e-10
ENSG00000165300	34.2095	1.8021	0.285609	6.30967	2.79628e-10	7.35811e-09	-0.230016	0.343653	-0.669326	0.503288	0.678571	2.03212	0.306099	6.63876	3.16329e-11	5.42338e-10
ENSG00000135333	4168.47	-0.218736	0.0346751	-6.30817	2.82357e-10	7.41966e-09	-0.200278	0.0350162	-5.71959	1.06779e-08	1.44802e-07	-0.0184579	0.0353467	-0.522195	0.601534	0.768029
ENSG00000001036	1818.75	-0.28101	0.0445949	-6.30139	2.94983e-10	7.74076e-09	-0.285471	0.0452855	-6.30381	2.90418e-10	4.84651e-09	0.00446136	0.0460296	0.0969238	0.922787	0.962981
ENSG00000142168	8536.72	0.236849	0.0376005	6.29909	2.99391e-10	7.84561e-09	-0.276643	0.0381638	-7.24885	4.20338e-13	9.42144e-12	0.513492	0.0380085	13.5099	1.36656e-41	1.64873e-39
ENSG00000113161	2382.76	-0.254029	0.0403355	-6.2979	3.01709e-10	7.89549e-09	0.0575487	0.0400693	1.43623	0.150937	0.298491	-0.311578	0.0406952	-7.65638	1.91252e-14	4.36496e-13
ENSG00000100201	21447.6	0.14663	0.0232925	6.29516	3.07075e-10	8.02488e-09	0.219223	0.0233575	9.38555	6.25886e-21	2.69131e-19	-0.0725932	0.0232869	-3.11734	0.00182491	0.00905733
ENSG00000138772	121.193	-0.936901	0.149075	-6.28477	3.2833e-10	8.56856e-09	-1.03865	0.154591	-6.71873	1.83316e-11	3.44905e-10	0.101753	0.164955	0.61685	0.537334	0.718346
ENSG00000179981	1119.62	0.362017	0.057612	6.28371	3.30585e-10	8.61559e-09	0.0501625	0.0594946	0.843144	0.399148	0.585701	0.311855	0.0582611	5.35271	8.66472e-08	1.02142e-06
ENSG00000085872	2696.27	0.243537	0.0387627	6.28277	3.32583e-10	8.6558e-09	0.21999	0.0392811	5.60042	2.13837e-08	2.75475e-07	0.0235471	0.0387336	0.607924	0.543238	0.7232
ENSG00000132361	2705.94	0.246131	0.0392444	6.27176	3.56996e-10	9.27849e-09	-0.00296323	0.0402695	-0.0735849	0.941341	0.96897	0.249094	0.0397589	6.26513	3.72517e-10	5.72393e-09
ENSG00000169895	3061.98	-0.259204	0.0413497	-6.26858	3.6435e-10	9.45669e-09	-0.352035	0.0419793	-8.38593	5.03247e-17	1.58752e-15	0.0928317	0.0424125	2.18878	0.0286128	0.0910958
ENSG00000123201	97.5227	1.22675	0.195754	6.26679	3.68559e-10	9.55292e-09	1.39752	0.19616	7.1244	1.04534e-12	2.25625e-11	-0.170772	0.175454	-0.973313	0.330398	0.536348
ENSG00000111786	4877.66	0.232703	0.0371346	6.26647	3.69317e-10	9.55952e-09	0.126018	0.0375459	3.35637	0.000789717	0.00397461	0.106685	0.0372501	2.86401	0.0041831	0.0185773
ENSG00000158270	1217.53	-0.324987	0.051886	-6.2635	3.76441e-10	9.7307e-09	0.278861	0.0502996	5.54401	2.95629e-08	3.72607e-07	-0.603849	0.0516346	-11.6946	1.35751e-31	9.50988e-30
ENSG00000204934	260.832	0.665909	0.106336	6.26231	3.79319e-10	9.79178e-09	0.149896	0.112193	1.33606	0.181531	0.341488	0.516013	0.106935	4.82549	1.39663e-06	1.37034e-05
ENSG00000132613	1690.15	0.297471	0.0475307	6.25852	3.8866e-10	1.00193e-08	-0.423647	0.0504353	-8.39981	4.47196e-17	1.42083e-15	0.721119	0.0497115	14.5061	1.10885e-47	1.78642e-45
ENSG00000128578	594.367	0.456812	0.0730835	6.25055	4.09008e-10	1.05296e-08	0.288485	0.0750388	3.84448	0.00012081	0.00075298	0.168327	0.0725894	2.3189	0.0204006	0.0691639
ENSG00000075426	564.185	-0.455213	0.0728641	-6.24742	4.17289e-10	1.07283e-08	-0.497483	0.0745468	-6.67344	2.49882e-11	4.62292e-10	0.0422706	0.076856	0.549998	0.582321	0.752955
ENSG00000175445	255.791	-0.651559	0.104302	-6.24686	4.18787e-10	1.07522e-08	-0.213518	0.101919	-2.09497	0.0361737	0.100447	-0.438041	0.107732	-4.06603	4.78201e-05	0.000352962
ENSG00000196584	2015	0.287974	0.0461078	6.24566	4.22003e-10	1.08202e-08	-0.208845	0.0479559	-4.35494	1.33102e-05	0.000102274	0.496819	0.0473126	10.5008	8.56704e-26	4.51328e-24
ENSG00000109466	411.471	0.532978	0.0853558	6.24419	4.25992e-10	1.09078e-08	-0.0436538	0.0905407	-0.482146	0.629702	0.774925	0.576632	0.0873658	6.6002	4.10596e-11	6.97835e-10
ENSG00000266074	1509.14	0.343408	0.0550598	6.237	4.46052e-10	1.14061e-08	0.257106	0.0558758	4.60138	4.19698e-06	3.55419e-05	0.0863019	0.0549064	1.5718	0.115997	0.261939
ENSG00000239521	452.752	0.485907	0.07796	6.23278	4.58233e-10	1.17018e-08	0.162349	0.0813752	1.99507	0.0460349	0.12155	0.323558	0.0783107	4.13172	3.6006e-05	0.000273508
ENSG00000185900	5523.53	0.194307	0.0311846	6.23084	4.63932e-10	1.18315e-08	0.193945	0.031471	6.16264	7.15414e-10	1.13569e-08	0.000362085	0.0312051	0.0116034	0.990742	0.995707
ENSG00000100473	3405.81	-0.212969	0.0341916	-6.22869	4.70358e-10	1.19793e-08	-0.139481	0.0344907	-4.04402	5.25413e-05	0.000354518	-0.0734871	0.034895	-2.10595	0.0352088	0.107239
ENSG00000230590	3290.74	0.233555	0.0375002	6.22809	4.72164e-10	1.20093e-08	0.396482	0.0375884	10.548	5.18887e-26	3.23683e-24	-0.162928	0.0371179	-4.38947	1.13629e-05	9.41843e-05
ENSG00000197747	1787.88	-0.281914	0.0452771	-6.22642	4.77227e-10	1.21057e-08	-0.180196	0.0456234	-3.94963	7.82711e-05	0.000506373	-0.101718	0.0463947	-2.19245	0.0283469	0.0904672
ENSG00000010278	1063.1	-0.341641	0.0548686	-6.22653	4.76865e-10	1.21057e-08	-0.00588674	0.0543135	-0.108384	0.913691	0.95387	-0.335754	0.0556991	-6.028	1.66002e-09	2.38325e-08
ENSG00000120071	3957.7	0.230375	0.0370035	6.22577	4.79187e-10	1.21392e-08	0.363925	0.0371242	9.80291	1.09383e-22	5.44334e-21	-0.13355	0.0367367	-3.63532	0.000277637	0.00171831
ENSG00000168280	2627.45	-0.252578	0.0405783	-6.22445	4.83251e-10	1.22259e-08	0.535442	0.039227	13.6498	2.02299e-42	3.22296e-40	-0.78802	0.0398848	-19.7574	6.92915e-87	3.98324e-84
ENSG00000116729	2992.1	-0.219195	0.0352206	-6.22349	4.86219e-10	1.22846e-08	-0.106839	0.0354567	-3.01324	0.00258478	0.0111819	-0.112356	0.0359213	-3.12783	0.00176103	0.00879799
ENSG00000148803	23.8479	-7.53023	1.21005	-6.22308	4.87479e-10	1.23001e-08	0.288067	0.309807	0.929828	0.35246	0.539482	-7.8183	1.20959	-6.46358	1.02255e-10	1.66548e-09
ENSG00000171522	91.9278	-1.16488	0.187556	-6.21086	5.26956e-10	1.32615e-08	0.0386664	0.169145	0.228599	0.819181	0.900241	-1.20355	0.189502	-6.3511	2.13785e-10	3.36698e-09
ENSG00000137710	3867.81	-0.211136	0.0339947	-6.21085	5.26973e-10	1.32615e-08	-0.265968	0.0345154	-7.70579	1.30035e-14	3.32906e-13	0.0548319	0.0348585	1.57298	0.115723	0.261661
ENSG00000286252	21.0503	7.51563	1.21099	6.20619	5.42858e-10	1.36432e-08	1.1006	1.58028	0.696462	0.48614	0.663926	6.41503	1.05844	6.06086	1.35396e-09	1.9646e-08
ENSG00000162695	1850.95	-0.266098	0.0429059	-6.2019	5.57864e-10	1.40018e-08	-0.0809134	0.0429865	-1.8823	0.0597958	0.148634	-0.185185	0.043748	-4.23299	2.30607e-05	0.000181596
ENSG00000249550	47.566	-1.70894	0.275625	-6.20024	5.63776e-10	1.41315e-08	0.1217	0.227337	0.53533	0.592422	0.747063	-1.83064	0.276855	-6.61226	3.78486e-11	6.4607e-10
ENSG00000120699	1124.18	0.330095	0.0532544	6.19846	5.70191e-10	1.42735e-08	0.271154	0.0542781	4.99565	5.86384e-07	5.91324e-06	0.0589408	0.052982	1.11247	0.265937	0.465145
ENSG00000099381	2472.08	0.234714	0.0378693	6.198	5.71865e-10	1.42966e-08	0.319389	0.0381778	8.36585	5.96844e-17	1.87211e-15	-0.0846758	0.0375699	-2.25382	0.0242077	0.0794391
ENSG00000196549	151.705	-0.811113	0.131048	-6.18946	6.03726e-10	1.50733e-08	-1.30354	0.142511	-9.14697	5.85529e-20	2.3196e-18	0.49243	0.149853	3.2861	0.00101585	0.00545912
ENSG00000125850	18.5579	-3.22528	0.521309	-6.18688	6.13673e-10	1.53016e-08	-1.07185	0.377729	-2.83761	0.00454521	0.0180351	-2.15343	0.546308	-3.94179	8.08765e-05	0.00056718
ENSG00000197448	919.396	0.392127	0.0633848	6.18645	6.15349e-10	1.53233e-08	-0.0497798	0.066014	-0.75408	0.450801	0.633519	0.441907	0.0645806	6.84272	7.77043e-12	1.41541e-10
ENSG00000165323	3623.47	-0.221028	0.0357366	-6.18492	6.21348e-10	1.54525e-08	0.133251	0.0354588	3.7579	0.000171345	0.00102831	-0.354278	0.0358694	-9.87689	5.24359e-23	2.2574e-21
ENSG00000183726	2269.47	-0.242754	0.039263	-6.18277	6.29873e-10	1.5644e-08	-0.58804	0.0409418	-14.3628	8.85511e-47	1.78269e-44	0.345286	0.0414758	8.325	8.43274e-17	2.32794e-15
ENSG00000081923	96.6992	-1.06737	0.172688	-6.18092	6.37287e-10	1.58075e-08	-0.649538	0.168739	-3.84937	0.00011842	0.000739333	-0.417832	0.183636	-2.27533	0.0228863	0.0759574
ENSG00000287460	14.807	-4.97069	0.804863	-6.17582	6.58205e-10	1.63051e-08	-3.44673	0.579948	-5.94317	2.79569e-09	4.10276e-08	-1.52396	0.91691	-1.66206	0.0964999	0.229843
ENSG00000152092	848.629	-0.388502	0.0629254	-6.17402	6.65752e-10	1.64706e-08	0.412824	0.0600669	6.87275	6.29778e-12	1.24411e-10	-0.801327	0.0620781	-12.9084	4.03815e-38	4.08941e-36
ENSG00000164167	381.209	0.546791	0.0887321	6.16227	7.17087e-10	1.77176e-08	-0.288214	0.0961532	-2.99745	0.00272252	0.011662	0.835005	0.0929943	8.97911	2.72973e-19	9.15139e-18
ENSG00000116016	153.149	-0.799345	0.129766	-6.1599	7.27906e-10	1.79616e-08	-0.824116	0.133343	-6.18042	6.39304e-10	1.02072e-08	0.0247705	0.141568	0.174972	0.861101	0.929903
ENSG00000099783	9660.41	0.184207	0.0299159	6.15751	7.3899e-10	1.82115e-08	0.169315	0.0300995	5.62519	1.85307e-08	2.41247e-07	0.0148921	0.0299495	0.497242	0.619019	0.78011
ENSG00000084652	4127.12	0.197971	0.0321569	6.15641	7.44145e-10	1.83148e-08	0.294	0.0323565	9.08626	1.02506e-19	3.96291e-18	-0.0960286	0.0319951	-3.00135	0.00268783	0.0127108
ENSG00000119865	283.516	0.615431	0.0999842	6.15528	7.49433e-10	1.84211e-08	0.607559	0.101638	5.97767	2.26346e-09	3.37993e-08	0.00787187	0.096117	0.0818988	0.934727	0.968779
ENSG00000215218	159.552	-0.893816	0.145247	-6.15375	7.56701e-10	1.85758e-08	0.522411	0.129614	4.03052	5.56538e-05	0.000373358	-1.41623	0.142465	-9.9409	2.76324e-23	1.21913e-21
ENSG00000168883	2161.71	0.255894	0.0415891	6.1529	7.60774e-10	1.86517e-08	0.178241	0.042332	4.21055	2.54749e-05	0.00018364	0.0776526	0.0416735	1.86336	0.0624122	0.166079
ENSG00000162493	961.237	-0.385213	0.0626234	-6.15126	7.68699e-10	1.88217e-08	-0.484035	0.0640163	-7.56113	3.99589e-14	9.79944e-13	0.0988225	0.0653466	1.51228	0.130462	0.284221
ENSG00000205356	595.023	0.432512	0.0704195	6.14194	8.15208e-10	1.99349e-08	0.440405	0.0714922	6.16017	7.26647e-10	1.15187e-08	-0.00789229	0.0689608	-0.114446	0.908884	0.956604
ENSG00000235437	519.705	0.475677	0.0774678	6.14032	8.23534e-10	2.01126e-08	0.556791	0.078172	7.12264	1.05877e-12	2.283e-11	-0.0811135	0.0751747	-1.079	0.280587	0.481778
ENSG00000205208	433.938	0.489045	0.0796522	6.13976	8.26458e-10	2.01582e-08	-0.0909236	0.0849765	-1.06999	0.284626	0.467299	0.579969	0.0820571	7.06787	1.5733e-12	3.00295e-11
ENSG00000060138	9277.92	-0.189737	0.0309064	-6.1391	8.29923e-10	2.02168e-08	0.197791	0.0307538	6.43141	1.26423e-10	2.18893e-09	-0.387528	0.0309145	-12.5354	4.77651e-36	4.36247e-34
ENSG00000128573	962.081	0.359368	0.0585756	6.13511	8.51007e-10	2.07038e-08	-0.1455	0.0615964	-2.36215	0.0181694	0.0575181	0.504867	0.0602735	8.37627	5.46307e-17	1.52755e-15
ENSG00000171791	657.738	-0.401251	0.06542	-6.13345	8.59928e-10	2.08942e-08	-0.404002	0.0667497	-6.05249	1.4262e-09	2.18267e-08	0.00275185	0.0687216	0.0400434	0.968059	0.984479
ENSG00000219481	2156.14	0.240718	0.0393611	6.11564	9.61729e-10	2.33379e-08	-0.353484	0.0417082	-8.47517	2.34737e-17	7.61091e-16	0.594202	0.0411436	14.4422	2.80879e-47	4.39182e-45
ENSG00000083454	25.9458	-2.67145	0.437249	-6.10968	9.98314e-10	2.41948e-08	-0.178927	0.322747	-0.554386	0.579315	0.737634	-2.49253	0.443268	-5.62307	1.87592e-08	2.38238e-07
ENSG00000167978	28834.9	0.184618	0.0302441	6.10428	1.03265e-09	2.4995e-08	0.380267	0.030248	12.5716	3.02491e-36	3.48889e-34	-0.195648	0.0301952	-6.47945	9.20572e-11	1.5044e-09
ENSG00000127922	2122.63	0.299108	0.0490226	6.10144	1.05117e-09	2.54111e-08	-0.0112801	0.0502073	-0.22467	0.822236	0.901932	0.310389	0.0495772	6.26071	3.83232e-10	5.87991e-09
ENSG00000188186	804.226	0.386557	0.063375	6.09952	1.06389e-09	2.5686e-08	0.0743704	0.0657398	1.13128	0.257935	0.436529	0.312186	0.0640724	4.8724	1.10252e-06	1.10281e-05
ENSG00000145423	19.1082	-6.47528	1.06172	-6.09887	1.0682e-09	2.57573e-08	-7.16087	1.21458	-5.89576	3.72951e-09	5.37696e-08	0.68559	1.58212	0.433337	0.66477	0.810149
ENSG00000128596	886.649	0.362124	0.0594133	6.095	1.09436e-09	2.63546e-08	0.203842	0.0610095	3.34115	0.000834325	0.00417728	0.158283	0.059434	2.66317	0.00774093	0.0313503
ENSG00000102531	2134.44	0.269139	0.0441894	6.09058	1.12502e-09	2.70588e-08	0.211743	0.0448456	4.72159	2.3401e-06	2.09126e-05	0.0573965	0.0441792	1.29918	0.193884	0.375305
ENSG00000251129	211.849	0.775557	0.127387	6.08822	1.14172e-09	2.74258e-08	1.32248	0.124787	10.5979	3.04818e-26	1.93971e-24	-0.546919	0.115424	-4.73835	2.15461e-06	2.04129e-05
ENSG00000135506	4295.31	-0.196178	0.0322275	-6.08727	1.1485e-09	2.75538e-08	-0.0250649	0.0322989	-0.77603	0.437731	0.622179	-0.171113	0.032622	-5.24532	1.56009e-07	1.7626e-06
ENSG00000276644	1132.56	0.345082	0.0567157	6.08442	1.16913e-09	2.80134e-08	0.692039	0.0562424	12.3046	8.55765e-35	9.11102e-33	-0.346957	0.0547924	-6.33221	2.41672e-10	3.79396e-09
ENSG00000186591	1846.46	0.260365	0.0428029	6.08287	1.18049e-09	2.82502e-08	-0.0544537	0.0443791	-1.22701	0.219818	0.390868	0.314818	0.0436691	7.20917	5.62921e-13	1.11585e-11
ENSG00000163527	2737.05	-0.22736	0.0374161	-6.07653	1.22814e-09	2.93534e-08	-0.131376	0.0377007	-3.4847	0.000492687	0.00263628	-0.0959841	0.0381941	-2.51306	0.0119688	0.0448486
ENSG00000145703	2698.76	0.233616	0.0384639	6.07364	1.2504e-09	2.98479e-08	0.250737	0.0388945	6.4466	1.14389e-10	1.99617e-09	-0.0171209	0.0383599	-0.446323	0.655364	0.803732
ENSG00000103365	3061.32	0.216202	0.0356481	6.0649	1.32032e-09	3.14777e-08	0.197276	0.0361371	5.45911	4.78523e-08	5.82888e-07	0.0189258	0.0356728	0.530538	0.595739	0.763072
ENSG00000187391	333.176	-0.56035	0.0924516	-6.06101	1.35268e-09	3.22088e-08	-0.309871	0.0920913	-3.36483	0.000765913	0.00386975	-0.250479	0.0961985	-2.60377	0.00922041	0.0361505
ENSG00000164168	741.24	0.39549	0.0652584	6.06038	1.35801e-09	3.22951e-08	-0.146808	0.0689458	-2.12933	0.033227	0.0938894	0.542299	0.0672611	8.06259	7.46931e-16	1.89103e-14
ENSG00000168395	964.734	0.363119	0.059924	6.05966	1.36406e-09	3.23986e-08	0.934646	0.0585386	15.9663	2.19346e-57	6.22745e-55	-0.571527	0.0566863	-10.0823	6.61808e-24	3.02928e-22
ENSG00000100034	1344.74	0.313027	0.0516638	6.05892	1.37041e-09	3.25088e-08	0.174454	0.0528212	3.30272	0.000957513	0.00471937	0.138573	0.0517888	2.67573	0.00745658	0.0303813
ENSG00000068383	556.69	-0.439881	0.0727861	-6.04348	1.50826e-09	3.57342e-08	0.0849732	0.0707472	1.20108	0.22972	0.403006	-0.524854	0.073457	-7.14505	8.99625e-13	1.75198e-11
ENSG00000243716	592.191	0.461498	0.0765412	6.02941	1.6456e-09	3.89398e-08	0.444861	0.0776507	5.729	1.01022e-08	1.37478e-07	0.0166366	0.0751589	0.221353	0.824818	0.909715
ENSG00000096384	37305.7	0.149055	0.0247469	6.02316	1.71045e-09	4.0424e-08	-0.129519	0.0248773	-5.20629	1.92654e-07	2.12255e-06	0.278573	0.0248415	11.214	3.48087e-29	2.1736e-27
ENSG00000196652	880.607	0.357806	0.0595032	6.01322	1.81873e-09	4.29297e-08	0.170027	0.061242	2.77632	0.00549789	0.0211043	0.187779	0.059693	3.14575	0.00165662	0.00834287
ENSG00000171105	1816.22	-0.255128	0.0424452	-6.01077	1.84643e-09	4.35295e-08	-0.303192	0.0433165	-6.99946	2.5695e-12	5.29301e-11	0.0480638	0.0440181	1.09191	0.274873	0.475276
ENSG00000115616	67.9443	-1.37102	0.228305	-6.0052	1.911e-09	4.4996e-08	0.139796	0.19957	0.700488	0.483622	0.66204	-1.51081	0.229153	-6.59303	4.30949e-11	7.28625e-10
ENSG00000106351	364.551	0.534897	0.0890837	6.00443	1.92011e-09	4.51545e-08	0.238862	0.0925661	2.58045	0.00986722	0.0345798	0.296035	0.0888241	3.33282	0.000859704	0.00471595
ENSG00000150893	3205.46	0.225393	0.0375506	6.00237	1.94457e-09	4.56733e-08	0.314588	0.0377828	8.32621	8.34736e-17	2.58897e-15	-0.089195	0.0373283	-2.38947	0.0168726	0.059248
ENSG00000133710	14.1001	5.42132	0.903545	6.00006	1.97247e-09	4.62715e-08	-0.387347	1.35842	-0.285145	0.775533	0.872653	5.80867	1.08154	5.37072	7.84217e-08	9.28378e-07
ENSG00000013810	3070.63	0.230247	0.0383783	5.9994	1.98049e-09	4.63453e-08	0.228436	0.038796	5.88814	3.90575e-09	5.60186e-08	0.0018108	0.0383345	0.047237	0.962324	0.982071
ENSG00000166347	591.343	0.450253	0.0750483	5.99951	1.97918e-09	4.63453e-08	0.0517858	0.0782092	0.662144	0.507879	0.682462	0.398467	0.0760041	5.2427	1.58242e-07	1.78571e-06
ENSG00000156299	3084.42	0.223391	0.0372542	5.99638	2.01761e-09	4.71562e-08	-0.028423	0.0382129	-0.743808	0.456993	0.638976	0.251814	0.0377857	6.66426	2.66009e-11	4.58478e-10
ENSG00000134243	3624.46	-0.204391	0.034116	-5.99105	2.08496e-09	4.86704e-08	-0.198147	0.0345384	-5.737	9.637e-09	1.31654e-07	-0.00624372	0.0348975	-0.178916	0.858004	0.927973
ENSG00000135862	8324.64	-0.169527	0.0283037	-5.98956	2.10414e-09	4.90579e-08	-0.131435	0.0284892	-4.6135	3.95941e-06	3.37395e-05	-0.0380916	0.0286479	-1.32965	0.183635	0.361553
ENSG00000113013	10881.9	0.165336	0.0276175	5.98666	2.14196e-09	4.98785e-08	0.045391	0.0278803	1.62807	0.10351	0.225228	0.119945	0.0277545	4.32165	1.54868e-05	0.000125934
ENSG00000134215	332.543	-0.562014	0.0939066	-5.98481	2.16637e-09	5.03852e-08	-0.728261	0.0973619	-7.47994	7.43562e-14	1.78592e-12	0.166248	0.100958	1.6467	0.0996197	0.235153
ENSG00000214253	692.593	0.418735	0.0699856	5.98316	2.18853e-09	5.08385e-08	0.0303609	0.0728445	0.416791	0.676832	0.806394	0.388374	0.0709735	5.4721	4.44732e-08	5.42251e-07
ENSG00000159228	1767.29	0.264031	0.0441604	5.9789	2.24643e-09	5.212e-08	0.118102	0.0452228	2.61155	0.00901327	0.0320692	0.145929	0.0444562	3.28254	0.00102876	0.00551936
ENSG00000135414	1614.18	-0.275673	0.0461207	-5.97719	2.27018e-09	5.25428e-08	-0.166651	0.0464711	-3.58613	0.000335616	0.00187919	-0.109021	0.0472927	-2.30524	0.021153	0.0713806
ENSG00000131724	1212.73	-0.305829	0.0511647	-5.97734	2.26814e-09	5.25428e-08	-0.269824	0.0518982	-5.19911	2.00245e-07	2.2029e-06	-0.0360044	0.0529642	-0.679788	0.496639	0.687159
ENSG00000119965	305.77	-0.580286	0.0971063	-5.97578	2.2899e-09	5.29348e-08	0.0451402	0.0933083	0.483775	0.628545	0.773881	-0.625426	0.0982906	-6.36303	1.97814e-10	3.12553e-09
ENSG00000167747	2122.33	0.245632	0.0411357	5.97126	2.35424e-09	5.43562e-08	0.14375	0.0419686	3.42517	0.000614414	0.00319095	0.101883	0.0413235	2.46549	0.0136827	0.0500804
ENSG00000160712	121.5	-0.885509	0.14863	-5.95779	2.55672e-09	5.89595e-08	-1.71985	0.169183	-10.1656	2.82308e-24	1.55515e-22	0.834346	0.177311	4.70554	2.53196e-06	2.37804e-05
ENSG00000173406	29.7263	-2.03801	0.342136	-5.95671	2.57367e-09	5.92786e-08	-0.480801	0.284643	-1.68914	0.0911932	0.204778	-1.55721	0.354851	-4.38834	1.14221e-05	9.45555e-05
ENSG00000112893	1624.55	-0.29735	0.050032	-5.94319	2.79525e-09	6.43044e-08	-0.214958	0.0504412	-4.26155	2.03011e-05	0.000149717	-0.0823918	0.0512475	-1.60772	0.107896	0.249447
ENSG00000106537	971.077	-0.382444	0.0643827	-5.94017	2.84728e-09	6.53899e-08	-0.54051	0.0659927	-8.19044	2.60263e-16	7.71557e-15	0.158065	0.067247	2.35051	0.0187475	0.0645104
ENSG00000185652	26.2065	-2.22409	0.374422	-5.94005	2.84932e-09	6.53899e-08	-0.810357	0.317613	-2.5514	0.010729	0.03713	-1.41373	0.394298	-3.58543	0.000336518	0.00204835
ENSG00000102804	1712.27	0.257438	0.0433465	5.93907	2.8664e-09	6.57027e-08	0.201173	0.0441764	4.55384	5.26744e-06	4.37537e-05	0.0562655	0.0433699	1.29734	0.194515	0.376205
ENSG00000180198	3116.83	0.257462	0.0433674	5.93676	2.90708e-09	6.65551e-08	0.0678339	0.0440647	1.53942	0.123703	0.257455	0.189628	0.0436352	4.34576	1.38792e-05	0.000113407
ENSG00000105948	487.222	0.466361	0.0785574	5.93656	2.91066e-09	6.65568e-08	0.189459	0.0814343	2.32653	0.0199902	0.0620787	0.276901	0.0786878	3.51899	0.000433201	0.00257197
ENSG00000182446	2844.93	0.228671	0.038523	5.93594	2.9216e-09	6.67268e-08	0.287202	0.0388429	7.39395	1.42527e-13	3.32239e-12	-0.0585319	0.0383411	-1.52661	0.126859	0.278809
ENSG00000115380	674.033	0.4012	0.0675944	5.9354	2.93123e-09	6.68666e-08	0.448042	0.0683937	6.55093	5.71781e-11	1.02693e-09	-0.0468425	0.0662214	-0.707362	0.479341	0.674349
ENSG00000213626	384.021	-0.564131	0.0950876	-5.93275	2.97905e-09	6.77947e-08	-0.879244	0.0993166	-8.85294	8.52454e-19	3.03498e-17	0.315113	0.102311	3.07994	0.00207044	0.0100871
ENSG00000071626	5925.86	0.20118	0.0339094	5.93286	2.9771e-09	6.77947e-08	0.228783	0.0341218	6.70489	2.01559e-11	3.78265e-10	-0.0276031	0.0338834	-0.81465	0.415273	0.617695
ENSG00000127364	201.766	0.706678	0.119248	5.92611	3.10186e-09	7.05053e-08	0.409149	0.12382	3.30437	0.000951886	0.00469477	0.297529	0.116875	2.5457	0.010906	0.0415802
ENSG00000123104	3172.06	-0.225521	0.0381077	-5.91799	3.25905e-09	7.39897e-08	-0.100875	0.0382882	-2.63463	0.00842293	0.0302851	-0.124646	0.0387073	-3.22021	0.00128095	0.00666567
ENSG00000152767	3978.55	0.195711	0.0330879	5.91487	3.32132e-09	7.53135e-08	0.265615	0.0333357	7.96789	1.61405e-15	4.44567e-14	-0.0699049	0.0329784	-2.11972	0.0340299	0.104463
ENSG00000164114	833.784	0.372837	0.0631613	5.90294	3.57085e-09	8.08756e-08	-0.325194	0.0673754	-4.8266	1.38885e-06	1.29937e-05	0.698031	0.0659779	10.5798	3.69862e-26	2.00804e-24
ENSG00000204991	550.726	0.422482	0.0715768	5.9025	3.58032e-09	8.09937e-08	-0.127087	0.0761108	-1.66976	0.094966	0.211232	0.549569	0.0739065	7.43601	1.03774e-13	2.21425e-12
ENSG00000062485	6360.36	0.165418	0.0280344	5.90055	3.62287e-09	8.18589e-08	0.129246	0.0283609	4.55717	5.18466e-06	4.30823e-05	0.0361727	0.0281451	1.28522	0.198716	0.381622
ENSG00000146648	908.026	-0.339826	0.0575994	-5.89982	3.63899e-09	8.21255e-08	0.0642306	0.0566465	1.13388	0.256843	0.435179	-0.404057	0.0582191	-6.94027	3.91352e-12	7.28474e-11
ENSG00000168906	7291.18	0.183901	0.0312353	5.88761	3.91816e-09	8.8321e-08	0.173649	0.0314631	5.51914	3.40663e-08	4.24535e-07	0.0102519	0.0312731	0.327818	0.74305	0.861433
ENSG00000166780	85.1972	1.11644	0.189665	5.88639	3.94734e-09	8.88735e-08	0.597786	0.199038	3.00338	0.00267001	0.011481	0.518653	0.182001	2.84972	0.00437579	0.0193102
ENSG00000046651	1351.11	-0.301364	0.0512163	-5.88413	4.00142e-09	8.99846e-08	-0.369699	0.0522791	-7.07164	1.53115e-12	3.24783e-11	0.0683355	0.0531957	1.28461	0.19893	0.381972
ENSG00000196700	1695.97	0.299096	0.0508475	5.88222	4.04805e-09	9.09258e-08	0.421824	0.0510779	8.25844	1.47592e-16	4.47116e-15	-0.122727	0.0502179	-2.4439	0.0145296	0.0526279
ENSG00000108561	6304.34	0.209839	0.0356835	5.88056	4.08879e-09	9.17327e-08	0.067048	0.0360562	1.85954	0.0629504	0.154841	0.142791	0.0358436	3.98373	6.78417e-05	0.00048446
ENSG00000116209	2159.14	-0.264485	0.0450163	-5.87531	4.22057e-09	9.45775e-08	-0.2106	0.0454326	-4.63544	3.56172e-06	3.06904e-05	-0.0538841	0.0460297	-1.17064	0.241744	0.435755
ENSG00000118898	105.238	-0.975382	0.16617	-5.86978	4.36385e-09	9.76732e-08	-0.837209	0.167465	-4.99929	5.75416e-07	5.81058e-06	-0.138174	0.179428	-0.77008	0.441253	0.641592
ENSG00000187634	813.519	0.359682	0.0612839	5.86912	4.38122e-09	9.79467e-08	0.205493	0.0629524	3.26426	0.00109749	0.00531812	0.154189	0.061297	2.51544	0.0118884	0.0445731
ENSG00000075340	3431.71	0.22859	0.0389684	5.86604	4.46336e-09	9.96659e-08	-0.0458231	0.0398358	-1.1503	0.250021	0.427315	0.274413	0.0394609	6.95405	3.54939e-12	6.63219e-11
ENSG00000164078	15.5636	-3.46039	0.590285	-5.86224	4.56672e-09	1.01854e-07	-1.96486	0.47458	-4.14021	3.46984e-05	0.000243317	-1.49553	0.64433	-2.32106	0.0202837	0.0688511
ENSG00000169764	1010.28	-0.315744	0.0538993	-5.85803	4.68388e-09	1.04345e-07	-0.252438	0.0546036	-4.6231	3.7805e-06	3.23365e-05	-0.0633059	0.0558649	-1.1332	0.257132	0.454354
ENSG00000164181	637.963	-0.425275	0.0726131	-5.85673	4.72067e-09	1.05042e-07	-0.306474	0.0731414	-4.19015	2.78768e-05	0.000199332	-0.118802	0.0751586	-1.58068	0.113952	0.25916
ENSG00000169246	374.477	0.554127	0.0946755	5.85291	4.83047e-09	1.0736e-07	0.547864	0.0960051	5.70661	1.15248e-08	1.55052e-07	0.00626364	0.0920891	0.0680172	0.945772	0.974429
ENSG00000163110	2093.95	-0.246255	0.0420849	-5.85138	4.87513e-09	1.08226e-07	-0.264438	0.0427564	-6.18476	6.21968e-10	9.95194e-09	0.0181833	0.0433561	0.419394	0.674928	0.81672
ENSG00000139874	25.0983	2.35873	0.403233	5.84955	4.92896e-09	1.09193e-07	1.46038	0.424278	3.44203	0.000577364	0.00302549	0.898355	0.343138	2.61805	0.00884326	0.0349387
ENSG00000270647	6599.32	0.227998	0.0389773	5.84951	4.9302e-09	1.09193e-07	0.0756744	0.0393116	1.92499	0.0542306	0.137675	0.152324	0.0391093	3.89482	9.82704e-05	0.000677972
ENSG00000182912	25.0241	-2.1851	0.373582	-5.84905	4.94377e-09	1.09367e-07	-1.26354	0.337863	-3.7398	0.000184165	0.00109574	-0.921562	0.406272	-2.26834	0.0233086	0.077123
ENSG00000065000	5212.92	0.190482	0.0325815	5.8463	5.02615e-09	1.1106e-07	0.192294	0.0328692	5.85028	4.90736e-09	6.95733e-08	-0.00181241	0.0326047	-0.0555873	0.955671	0.978982
ENSG00000130177	1693.51	0.279703	0.047845	5.84603	5.03441e-09	1.11113e-07	0.343989	0.0482565	7.12835	1.01582e-12	2.19467e-11	-0.064286	0.0474188	-1.35571	0.175192	0.349651
ENSG00000104907	1094.3	0.315277	0.053939	5.84508	5.06335e-09	1.11622e-07	0.279376	0.0548898	5.08976	3.58508e-07	3.76442e-06	0.0359011	0.0536279	0.669447	0.50321	0.692909
ENSG00000105357	1208.85	-0.321479	0.0550473	-5.84005	5.21845e-09	1.14909e-07	-0.279453	0.0557109	-5.01613	5.27226e-07	5.37295e-06	-0.0420262	0.0567593	-0.740428	0.45904	0.657252
ENSG00000075826	433.291	0.524509	0.0899085	5.83381	5.41773e-09	1.19159e-07	0.659275	0.0903296	7.29855	2.90896e-13	6.59354e-12	-0.134766	0.0868167	-1.55231	0.120589	0.269423
ENSG00000177054	562.603	-0.412592	0.070793	-5.82815	5.60446e-09	1.23123e-07	-0.326627	0.0716262	-4.56016	5.11155e-06	4.25387e-05	-0.0859655	0.0738733	-1.16369	0.24455	0.439354
ENSG00000198952	2966.89	0.220018	0.0377605	5.82667	5.65435e-09	1.24076e-07	0.305351	0.0380181	8.03174	9.61009e-16	2.71795e-14	-0.0853331	0.0375426	-2.27297	0.0230281	0.0763889
ENSG00000125733	301.524	-0.558844	0.0959694	-5.82315	5.77487e-09	1.26575e-07	-0.122001	0.0938411	-1.30008	0.193572	0.357114	-0.436843	0.0984655	-4.43651	9.14303e-06	7.70261e-05
ENSG00000178035	3358.48	0.216359	0.0371583	5.82264	5.79264e-09	1.26818e-07	0.0765453	0.0378201	2.02393	0.0429774	0.115264	0.139814	0.037427	3.73564	0.000187239	0.00121058
ENSG00000178568	1560.7	-0.286696	0.0492913	-5.81637	6.01406e-09	1.31514e-07	0.461876	0.04753	9.71757	2.53771e-22	1.23511e-20	-0.748573	0.0485498	-15.4187	1.22613e-53	2.42067e-51
ENSG00000175471	366.006	-0.537652	0.0924559	-5.81523	6.05509e-09	1.32108e-07	0.152776	0.0886532	1.7233	0.0848339	0.193795	-0.690429	0.0928093	-7.43921	1.01286e-13	2.16353e-12
ENSG00000139629	624.424	-0.380102	0.0653625	-5.81529	6.05271e-09	1.32108e-07	-0.72262	0.0691221	-10.4543	1.40089e-25	8.38449e-24	0.342518	0.0709053	4.83065	1.3609e-06	1.33864e-05
ENSG00000225849	59.3682	-1.43833	0.247529	-5.81075	6.2193e-09	1.35535e-07	0.486393	0.20491	2.37368	0.0176116	0.0559874	-1.92472	0.243868	-7.89246	2.96276e-15	7.1756e-14
ENSG00000133639	1063.06	-0.317921	0.0547181	-5.81016	6.24146e-09	1.35863e-07	-0.399996	0.0560509	-7.13628	9.58872e-13	2.07568e-11	0.0820748	0.0571919	1.43508	0.151265	0.315391
ENSG00000156304	4206.04	0.205559	0.0353808	5.8099	6.25116e-09	1.35918e-07	0.0154916	0.0360216	0.430064	0.667149	0.800413	0.190067	0.0357124	5.32217	1.02536e-07	1.19503e-06
ENSG00000114529	487.297	-0.465429	0.0801418	-5.80757	6.33869e-09	1.37664e-07	-0.474233	0.0816787	-5.80608	6.39537e-09	8.93339e-08	0.00880345	0.0841909	0.104565	0.916721	0.960699
ENSG00000128928	1591.95	0.276723	0.0476666	5.80538	6.42185e-09	1.39311e-07	0.290964	0.0482588	6.02925	1.64726e-09	2.50024e-08	-0.014241	0.0473883	-0.300519	0.763782	0.873807
ENSG00000170522	843.25	-0.38402	0.0661771	-5.80291	6.51748e-09	1.41225e-07	-0.0974537	0.0658196	-1.48062	0.138708	0.28052	-0.286566	0.0674183	-4.25056	2.13234e-05	0.000168968
ENSG00000119801	453.292	-0.449934	0.0776215	-5.79651	6.77094e-09	1.4655e-07	-0.613191	0.0805612	-7.6115	2.70939e-14	6.71885e-13	0.163257	0.0831277	1.96393	0.0495381	0.139292
ENSG00000085491	834.088	-0.362949	0.0626573	-5.79261	6.93029e-09	1.49828e-07	-0.153899	0.0626632	-2.45596	0.0140507	0.0464616	-0.209051	0.0642384	-3.25429	0.00113674	0.00601824
ENSG00000149212	4082.36	-0.190115	0.0328547	-5.78655	7.1846e-09	1.5515e-07	0.167425	0.0325825	5.13849	2.76959e-07	2.96723e-06	-0.35754	0.0329246	-10.8594	1.79985e-27	1.04077e-25
ENSG00000198355	1196.18	0.325596	0.0562843	5.78484	7.25831e-09	1.56564e-07	0.0181219	0.0580865	0.311981	0.755055	0.86003	0.307474	0.0570279	5.39163	6.98203e-08	8.32096e-07
ENSG00000073150	116.896	-0.887613	0.153534	-5.78121	7.41635e-09	1.59792e-07	-0.427881	0.149381	-2.86436	0.00417857	0.0167756	-0.459732	0.161078	-2.8541	0.00431593	0.0190675
ENSG00000104356	623.884	0.401035	0.0693949	5.77904	7.51296e-09	1.6169e-07	0.243469	0.0713168	3.41391	0.000640374	0.00330947	0.157566	0.069179	2.27766	0.0227471	0.0755724
ENSG00000135473	1504.97	0.270075	0.0467625	5.77547	7.67407e-09	1.64971e-07	-0.131754	0.0488431	-2.6975	0.00698622	0.0258453	0.401829	0.0480356	8.36524	5.9994e-17	1.67034e-15
ENSG00000104763	1370.11	-0.270353	0.0468422	-5.77156	7.854e-09	1.68648e-07	-0.345109	0.0480038	-7.1892	6.5172e-13	1.43463e-11	0.0747562	0.0488871	1.52916	0.126225	0.277892
ENSG00000144381	14739.8	0.140959	0.0244264	5.77078	7.89048e-09	1.6924e-07	0.538545	0.0243067	22.1562	9.09338e-109	1.18455e-105	-0.397585	0.0242033	-16.4269	1.2275e-60	3.24208e-58
ENSG00000160818	2292.22	0.288316	0.0499647	5.77041	7.90804e-09	1.69426e-07	0.216492	0.0505343	4.28406	1.83514e-05	0.000136465	0.0718245	0.0499455	1.43806	0.150418	0.314136
ENSG00000142156	1251.62	-0.304567	0.0527952	-5.76884	7.98195e-09	1.70817e-07	-0.339902	0.0537734	-6.32101	2.59866e-10	4.35964e-09	0.035335	0.0547519	0.645366	0.51869	0.704845
ENSG00000109436	853.905	0.341442	0.059232	5.76449	8.19029e-09	1.75079e-07	0.0449309	0.0615592	0.729882	0.465462	0.646938	0.296512	0.060082	4.93512	8.01028e-07	8.2012e-06
ENSG00000171497	662.232	0.386723	0.0671388	5.76005	8.40865e-09	1.79545e-07	-0.333064	0.0722348	-4.61085	4.01025e-06	3.40648e-05	0.719787	0.0705337	10.2049	1.88587e-24	8.96823e-23
ENSG00000155506	14720.5	0.142444	0.0247437	5.7568	8.57244e-09	1.82632e-07	0.0648982	0.0249328	2.60292	0.00924326	0.0327298	0.0775461	0.0248425	3.12152	0.00179923	0.00895263
ENSG00000132205	100.899	-0.937178	0.16279	-5.75697	8.56347e-09	1.82632e-07	-0.705765	0.162389	-4.34614	1.38557e-05	0.000105914	-0.231413	0.174923	-1.32294	0.185854	0.364491
ENSG00000070961	4551.2	-0.192887	0.0335377	-5.75136	8.85272e-09	1.88393e-07	-0.0152187	0.0335916	-0.45305	0.650513	0.790778	-0.177669	0.0338806	-5.24396	1.57163e-07	1.77455e-06
ENSG00000197182	528.024	0.45714	0.0795626	5.74566	9.15643e-09	1.94638e-07	1.07726	0.0774269	13.9132	5.26476e-44	9.25303e-42	-0.620119	0.0740738	-8.37164	5.68199e-17	1.58423e-15
ENSG00000175556	595.221	-0.400484	0.0697145	-5.74463	9.21195e-09	1.956e-07	-0.244169	0.0700582	-3.48523	0.000491719	0.00263276	-0.156315	0.0722016	-2.16499	0.0303887	0.0955189
ENSG00000160209	3368.15	0.204482	0.035631	5.73887	9.53118e-09	2.02152e-07	-0.0745033	0.0366097	-2.03507	0.041844	0.112867	0.278985	0.036239	7.69846	1.37712e-14	3.19287e-13
ENSG00000163814	71.6517	-1.2491	0.217687	-5.73807	9.5763e-09	2.02883e-07	0.183793	0.191788	0.958315	0.337904	0.524197	-1.43289	0.21799	-6.5732	4.92448e-11	8.29017e-10
ENSG00000100345	10672.6	-0.155511	0.0271069	-5.73696	9.63934e-09	2.03992e-07	-0.042885	0.0271918	-1.57713	0.114765	0.243542	-0.112626	0.0273129	-4.12355	3.73073e-05	0.000282078
ENSG00000251136	675.702	-0.402638	0.0701947	-5.73601	9.69324e-09	2.04904e-07	0.101372	0.0685851	1.47804	0.139397	0.281707	-0.504009	0.0706947	-7.12937	1.00828e-12	1.95117e-11
ENSG00000169062	1276.48	0.290645	0.0507091	5.73161	9.9483e-09	2.10063e-07	0.243327	0.0516222	4.71363	2.43348e-06	2.16511e-05	0.0473173	0.0505693	0.935694	0.349431	0.556068
ENSG00000006453	1249.65	0.282462	0.0492879	5.73087	9.99181e-09	2.10748e-07	-0.0745141	0.0514688	-1.44775	0.147686	0.293878	0.356976	0.0504925	7.0699	1.55049e-12	2.96231e-11
ENSG00000148399	768.717	0.374934	0.0655462	5.72014	1.06436e-08	2.24246e-07	0.373261	0.0664918	5.61364	1.98113e-08	2.56561e-07	0.00167231	0.0646947	0.0258493	0.979378	0.990011
ENSG00000112742	1709.71	-0.266317	0.0465906	-5.7161	1.08996e-08	2.29385e-07	-0.165523	0.0469442	-3.52595	0.000421966	0.00229649	-0.100794	0.0476855	-2.11372	0.0345392	0.10576
ENSG00000166833	637.996	-0.397309	0.0695212	-5.71493	1.09748e-08	2.30714e-07	-0.546021	0.071732	-7.61196	2.69978e-14	6.70254e-13	0.148712	0.0735552	2.02177	0.0431997	0.125533
ENSG00000106400	964.889	0.324934	0.0569053	5.71009	1.12918e-08	2.37116e-07	-0.043708	0.0593841	-0.736021	0.461718	0.643308	0.368642	0.058119	6.34289	2.25491e-10	3.54278e-09
ENSG00000168066	6496.4	0.159736	0.0280017	5.70451	1.1668e-08	2.44745e-07	0.23476	0.0281759	8.33193	7.95377e-17	2.47382e-15	-0.0750239	0.0279651	-2.68277	0.00730146	0.0298426
ENSG00000204371	2130.01	0.243736	0.0427339	5.70356	1.17329e-08	2.45835e-07	0.25196	0.0432465	5.82614	5.67239e-09	7.97051e-08	-0.00822474	0.0426117	-0.193016	0.846946	0.921794
ENSG00000103034	373.475	-0.50665	0.0889242	-5.69755	1.21541e-08	2.5438e-07	-0.440506	0.0901176	-4.88813	1.01799e-06	9.78874e-06	-0.0661441	0.0933909	-0.70825	0.47879	0.673961
ENSG00000071537	1462.47	-0.300576	0.052762	-5.69683	1.22052e-08	2.55169e-07	-0.0603511	0.0526626	-1.146	0.251797	0.429455	-0.240225	0.0535613	-4.48506	7.28951e-06	6.26257e-05
ENSG00000181090	2147.86	0.252363	0.0443282	5.69305	1.24786e-08	2.60599e-07	0.32194	0.0446677	7.20745	5.70082e-13	1.26305e-11	-0.0695776	0.0440259	-1.58038	0.11402	0.25916
ENSG00000197728	6458.07	0.189232	0.0332518	5.69088	1.26384e-08	2.63647e-07	0.156093	0.0335188	4.65689	3.21024e-06	2.78897e-05	0.0331389	0.0333127	0.994785	0.319841	0.524701
ENSG00000067533	1924	0.242466	0.0426268	5.68812	1.28448e-08	2.67659e-07	0.0662179	0.0437325	1.51416	0.129986	0.267447	0.176248	0.0430704	4.09209	4.27497e-05	0.000318666
ENSG00000099194	15752.2	-0.137275	0.0241353	-5.68773	1.28737e-08	2.67966e-07	0.0813392	0.0241301	3.37086	0.000749332	0.00379898	-0.218615	0.0242138	-9.02851	1.74032e-19	5.92589e-18
ENSG00000182287	899.059	-0.320579	0.0563725	-5.68679	1.29447e-08	2.6915e-07	-0.560201	0.0587681	-9.53239	1.53704e-21	6.96069e-20	0.239622	0.0600252	3.99202	6.55123e-05	0.000469886
ENSG00000204525	3247.28	-0.199257	0.0350653	-5.68246	1.32774e-08	2.75768e-07	-0.105975	0.0353257	-2.99994	0.00270029	0.0115865	-0.093282	0.0357151	-2.61184	0.00900569	0.0354872
ENSG00000158805	707.61	0.379996	0.0669053	5.67962	1.34998e-08	2.8008e-07	0.0782779	0.069401	1.12791	0.259359	0.438169	0.301718	0.067633	4.46111	8.15345e-06	6.93168e-05
ENSG00000139668	785.731	0.364905	0.0642537	5.67913	1.35385e-08	2.80576e-07	0.393573	0.0650621	6.0492	1.45571e-09	2.22322e-08	-0.0286688	0.0633025	-0.452886	0.650631	0.800439
ENSG00000004700	1105.83	-0.307318	0.0541728	-5.67292	1.40385e-08	2.90624e-07	0.205511	0.0528904	3.88561	0.000102074	0.000646576	-0.512829	0.0541821	-9.46492	2.93799e-21	1.12594e-19
ENSG00000164111	2852.26	-0.207042	0.0365071	-5.67128	1.41737e-08	2.92784e-07	-0.112768	0.0367898	-3.0652	0.00217525	0.00965737	-0.0942738	0.037232	-2.53206	0.0113394	0.0428601
ENSG00000065361	322.858	-0.52217	0.0920703	-5.67143	1.41613e-08	2.92784e-07	-1.6165	0.106647	-15.1576	6.75399e-52	1.62573e-49	1.09433	0.109408	10.0023	1.48885e-23	6.67421e-22
ENSG00000141556	2259.61	0.253415	0.044688	5.67076	1.42163e-08	2.93345e-07	0.193231	0.0453102	4.26462	2.00239e-05	0.000147859	0.0601842	0.0447252	1.34564	0.178418	0.354171
ENSG00000198015	5183.97	0.212229	0.0374523	5.66665	1.45617e-08	3.00148e-07	0.110346	0.0378319	2.91676	0.00353692	0.0145235	0.101883	0.0375802	2.71107	0.00670667	0.0277833
ENSG00000124749	496.751	-0.413435	0.073037	-5.66062	1.50828e-08	3.10552e-07	-0.583451	0.0759102	-7.68608	1.51715e-14	3.86177e-13	0.170017	0.0781956	2.17425	0.0296863	0.0938106
ENSG00000198797	40.4548	-1.62005	0.28631	-5.65839	1.52804e-08	3.1428e-07	-0.0674179	0.24298	-0.277463	0.781425	0.876207	-1.55263	0.290807	-5.33905	9.34337e-08	1.09548e-06
ENSG00000184903	386.505	0.524043	0.0926219	5.65787	1.53263e-08	3.14884e-07	0.0464905	0.0970314	0.479128	0.631847	0.776356	0.477553	0.093874	5.08717	3.63451e-07	3.92034e-06
ENSG00000178234	1364.26	0.275294	0.0486672	5.65667	1.5434e-08	3.16755e-07	-0.0829078	0.0507007	-1.63524	0.101999	0.222956	0.358202	0.0498175	7.19029	6.46562e-13	1.27133e-11
ENSG00000206596	1145.01	7.60883	1.34539	5.65549	1.55406e-08	3.18598e-07	-0.685375	1.37115	-0.499853	0.617179	0.76521	8.2942	1.35738	6.11046	9.93415e-10	1.46538e-08
ENSG00000146223	5801.99	0.196148	0.0347091	5.65119	1.59339e-08	3.2631e-07	0.114903	0.0350512	3.27814	0.00104493	0.00510252	0.0812447	0.0348261	2.33287	0.0196551	0.067149
ENSG00000138600	879.23	-0.359977	0.0637417	-5.64743	1.62865e-08	3.33172e-07	-0.32118	0.0645532	-4.97543	6.51018e-07	6.50284e-06	-0.0387965	0.0659414	-0.588348	0.556299	0.733067
ENSG00000108828	1948.19	-0.246938	0.0437275	-5.64721	1.63069e-08	3.33232e-07	-0.313582	0.0445738	-7.03513	1.99082e-12	4.14738e-11	0.0666441	0.0451874	1.47484	0.140256	0.298454
ENSG00000161999	893.826	-0.343652	0.0608815	-5.64459	1.65571e-08	3.37982e-07	-0.0558896	0.0605129	-0.923598	0.355696	0.542896	-0.287762	0.0619841	-4.64252	3.44192e-06	3.14063e-05
ENSG00000123146	818.421	-0.348933	0.061922	-5.63504	1.75022e-08	3.5689e-07	-0.307486	0.0628009	-4.89621	9.7704e-07	9.4318e-06	-0.0414467	0.0642858	-0.644724	0.519106	0.705068
ENSG00000108578	2189.64	0.22723	0.0403501	5.63146	1.78692e-08	3.63984e-07	0.0803612	0.041299	1.94584	0.0516743	0.132683	0.146869	0.040719	3.60689	0.000309892	0.00189989
ENSG00000175727	3364.83	0.213428	0.0379051	5.63058	1.79601e-08	3.65445e-07	0.147907	0.038412	3.85054	0.000117858	0.00073603	0.0655208	0.0380244	1.72313	0.0848659	0.209353
ENSG00000128567	2000.59	0.231247	0.0410952	5.62711	1.83251e-08	3.72473e-07	-0.0669153	0.0425688	-1.57193	0.115966	0.245326	0.298163	0.0419621	7.10552	1.19869e-12	2.30367e-11
ENSG00000160218	1762.47	0.246456	0.0438174	5.62461	1.85923e-08	3.77501e-07	0.22124	0.0445222	4.96922	6.7223e-07	6.69659e-06	0.0252157	0.0437739	0.576044	0.564585	0.739847
ENSG00000165802	1714.04	0.260782	0.0464376	5.61575	1.95715e-08	3.96959e-07	0.0663175	0.0476293	1.39237	0.163812	0.316822	0.194464	0.0468967	4.14666	3.37366e-05	0.000257974
ENSG00000168137	7597.37	0.171793	0.0306102	5.61228	1.99675e-08	4.0456e-07	0.282012	0.0307108	9.18281	4.19971e-20	1.68483e-18	-0.110218	0.0305312	-3.61002	0.000306171	0.00188061
ENSG00000152137	14.9675	-3.04071	0.541867	-5.61155	2.00522e-08	4.05844e-07	-1.60768	0.44067	-3.64827	0.000264014	0.00151584	-1.43303	0.589054	-2.43276	0.0149842	0.053925
ENSG00000120889	2370.35	-0.22178	0.0395483	-5.60783	2.0488e-08	4.14223e-07	-0.0913005	0.0397644	-2.29603	0.0216739	0.0663765	-0.13048	0.0402955	-3.23807	0.00120341	0.0063126
ENSG00000105771	1731.21	0.246744	0.044003	5.60743	2.05351e-08	4.14734e-07	0.276812	0.0445475	6.21385	5.17008e-10	8.39996e-09	-0.0300676	0.0437745	-0.686875	0.492161	0.684135
ENSG00000139112	555.443	-0.408695	0.0729373	-5.60338	2.10209e-08	4.24096e-07	-0.0939554	0.0722595	-1.30025	0.193515	0.357082	-0.31474	0.0746124	-4.21833	2.46117e-05	0.000192492
ENSG00000240184	411.246	-0.50718	0.0905655	-5.60015	2.14172e-08	4.31635e-07	0.156647	0.0873303	1.79373	0.0728568	0.172263	-0.663827	0.0908657	-7.30558	2.76067e-13	5.64997e-12
ENSG00000114942	5702.49	0.176448	0.0315593	5.59101	2.25753e-08	4.54492e-07	0.482729	0.0314369	15.3555	3.25585e-53	8.28745e-51	-0.306281	0.031184	-9.82172	9.07851e-23	3.85738e-21
ENSG00000091136	7461.44	0.148838	0.0266243	5.5903	2.26675e-08	4.55866e-07	-0.0552087	0.0271281	-2.03511	0.0418399	0.112867	0.204047	0.0269617	7.56801	3.7898e-14	8.39814e-13
ENSG00000182752	18.1738	-6.82244	1.22129	-5.58624	2.32043e-08	4.66168e-07	-1.28602	0.390187	-3.29591	0.000981045	0.0048214	-5.53642	1.23397	-4.48668	7.23403e-06	6.22038e-05
ENSG00000111859	98.4895	-0.990885	0.177551	-5.58083	2.39371e-08	4.80384e-07	-1.29972	0.187552	-6.92993	4.21041e-12	8.46862e-11	0.308836	0.198396	1.55667	0.11955	0.267928
ENSG00000113594	2215.33	-0.237367	0.0425379	-5.58012	2.40351e-08	4.81335e-07	-0.73183	0.0446024	-16.4079	1.68031e-60	5.39281e-58	0.494463	0.0450811	10.9683	5.42788e-28	3.18582e-26
ENSG00000171798	109.921	-0.938083	0.168109	-5.5802	2.40246e-08	4.81335e-07	0.0928788	0.154843	0.599824	0.548623	0.715546	-1.03096	0.16938	-6.08669	1.15269e-09	1.6838e-08
ENSG00000142279	288.868	0.556313	0.0997037	5.57967	2.40979e-08	4.82086e-07	0.230239	0.103857	2.21689	0.0266307	0.0785373	0.326074	0.0994914	3.27741	0.00104764	0.00560685
ENSG00000070814	6717.28	0.157761	0.0282958	5.57543	2.46921e-08	4.93452e-07	0.107366	0.0286209	3.75131	0.000175914	0.00105202	0.0503952	0.0284286	1.7727	0.076279	0.193369
ENSG00000137845	1791.3	-0.234107	0.0419937	-5.57482	2.47781e-08	4.94652e-07	-0.185317	0.0425434	-4.35594	1.32498e-05	0.00010187	-0.0487909	0.043223	-1.12882	0.258974	0.456539
ENSG00000108854	1147.9	0.291901	0.052368	5.57403	2.48912e-08	4.96389e-07	0.237946	0.0533767	4.45787	8.27781e-06	6.62973e-05	0.0539545	0.0522402	1.03282	0.30169	0.505315
ENSG00000019144	625.501	0.383806	0.0689336	5.56776	2.58035e-08	5.14043e-07	0.215567	0.0709272	3.03927	0.00237149	0.0104076	0.168239	0.0688876	2.44222	0.0145971	0.0528333
ENSG00000089006	2826.59	0.209948	0.0377243	5.56534	2.61645e-08	5.20689e-07	0.163396	0.0382874	4.26761	1.97579e-05	0.000146139	0.0465526	0.0378299	1.23057	0.218482	0.407076
ENSG00000167962	2275.13	0.241663	0.0434378	5.56342	2.64538e-08	5.25897e-07	-0.0468137	0.0446412	-1.04867	0.294332	0.477683	0.288477	0.0441082	6.54021	6.14346e-11	1.02278e-09
ENSG00000196262	11398	0.157821	0.0283898	5.55907	2.71212e-08	5.38602e-07	-0.0290611	0.0286865	-1.01306	0.311031	0.495845	0.186882	0.0285768	6.53965	6.16617e-11	1.02568e-09
ENSG00000099956	2842.37	0.215515	0.0388002	5.55448	2.78443e-08	5.52386e-07	0.221339	0.0392314	5.6419	1.68187e-08	2.21039e-07	-0.00582466	0.0387697	-0.150238	0.880577	0.941257
ENSG00000139278	15.0617	-2.79185	0.502935	-5.55112	2.83847e-08	5.62521e-07	-2.09641	0.461778	-4.53987	5.62899e-06	4.65301e-05	-0.695443	0.576286	-1.20677	0.227522	0.418764
ENSG00000165238	870.723	0.374417	0.0674649	5.54981	2.85981e-08	5.66159e-07	0.329881	0.0684456	4.81961	1.43836e-06	1.34116e-05	0.0445358	0.066925	0.665458	0.505757	0.694692
ENSG00000160993	351.341	0.50518	0.091053	5.5482	2.88627e-08	5.70802e-07	0.079481	0.0955821	0.831546	0.405665	0.592185	0.425699	0.0921559	4.61934	3.84969e-06	3.49476e-05
ENSG00000160213	1611.08	0.280099	0.0504944	5.54713	2.90404e-08	5.73721e-07	-0.110463	0.0522622	-2.11364	0.0345462	0.0968143	0.390562	0.0515294	7.5794	3.47145e-14	7.72772e-13
ENSG00000234616	1007.04	0.339197	0.0612293	5.53978	3.02845e-08	5.97679e-07	0.365031	0.061906	5.89653	3.7122e-09	5.35548e-08	-0.025834	0.060574	-0.426488	0.669753	0.813568
ENSG00000111711	731.21	-0.362395	0.065424	-5.53918	3.03899e-08	5.99138e-07	0.137854	0.0638626	2.15861	0.0308807	0.0885477	-0.500249	0.0657519	-7.60813	2.78088e-14	6.26366e-13
ENSG00000133422	2848.51	0.220044	0.0397686	5.53311	3.14597e-08	6.19587e-07	0.208897	0.0402237	5.19337	2.06518e-07	2.26403e-06	0.0111476	0.0397665	0.280325	0.779228	0.882753
ENSG00000139324	3040.44	-0.231025	0.0417778	-5.52984	3.20521e-08	6.306e-07	-0.20735	0.0421564	-4.91859	8.71677e-07	8.49991e-06	-0.0236742	0.0425541	-0.556333	0.577984	0.749813
ENSG00000101955	235.663	-0.608724	0.110217	-5.52298	3.33305e-08	6.55076e-07	-0.309688	0.109267	-2.83422	0.00459372	0.0181949	-0.299036	0.114612	-2.60912	0.00907753	0.0357198
ENSG00000198556	491.986	0.439088	0.079578	5.51771	3.43441e-08	6.743e-07	0.239711	0.0819383	2.92551	0.00343896	0.0141817	0.199377	0.0793624	2.51224	0.0119967	0.044936
ENSG00000137834	822.622	0.358881	0.0650888	5.51372	3.51332e-08	6.89081e-07	0.562329	0.0651172	8.63565	5.83948e-18	1.98947e-16	-0.203448	0.0633895	-3.2095	0.00132968	0.00688804
ENSG00000254726	815.341	-0.333825	0.0605542	-5.51283	3.53099e-08	6.91123e-07	0.115862	0.0593115	1.95345	0.0507658	0.130797	-0.449688	0.060974	-7.37507	1.64262e-13	3.42636e-12
ENSG00000177706	278.312	-0.610656	0.110768	-5.51292	3.52934e-08	6.91123e-07	0.224996	0.105247	2.1378	0.0325331	0.0922229	-0.835652	0.11065	-7.55218	4.28034e-14	9.4317e-13
ENSG00000109738	313.861	0.538526	0.097722	5.5108	3.57209e-08	6.98447e-07	-0.292674	0.105884	-2.7641	0.00570801	0.0218013	0.8312	0.102456	8.11279	4.94709e-16	1.27729e-14
ENSG00000146242	620.457	-0.382248	0.0694496	-5.50396	3.71352e-08	7.25357e-07	-0.186238	0.0695359	-2.6783	0.00739979	0.0271485	-0.19601	0.0715339	-2.7401	0.00614199	0.0257718
ENSG00000167881	3127.96	0.210849	0.0383199	5.50233	3.74798e-08	7.31336e-07	0.0621727	0.0390279	1.59303	0.111153	0.237503	0.148676	0.0386303	3.84869	0.000118752	0.000803397
ENSG00000160321	17.8582	-2.36274	0.42944	-5.50191	3.75705e-08	7.32356e-07	-2.03009	0.420737	-4.82507	1.39951e-06	1.30824e-05	-0.332654	0.500069	-0.665215	0.505913	0.694777
ENSG00000111897	2446.47	-0.222239	0.0403989	-5.50113	3.77372e-08	7.34101e-07	0.0140568	0.0403327	0.348521	0.727449	0.842161	-0.236296	0.0408541	-5.7839	7.29878e-09	9.6715e-08
ENSG00000223959	862.913	0.32739	0.0595114	5.50131	3.76989e-08	7.34101e-07	-0.0393624	0.0621507	-0.633338	0.526513	0.697922	0.366753	0.060787	6.03341	1.6054e-09	2.30887e-08
ENSG00000126457	4340.83	0.209629	0.0381085	5.50085	3.77966e-08	7.34505e-07	0.113818	0.0385449	2.95287	0.00314833	0.0131646	0.095811	0.0382531	2.50466	0.0122569	0.0457091
ENSG00000141456	3705.26	0.186474	0.0339193	5.49757	3.85058e-08	7.47524e-07	0.163115	0.0343554	4.74787	2.05573e-06	1.86422e-05	0.023359	0.034009	0.686849	0.492178	0.684135
ENSG00000154080	57.7703	-1.33478	0.242808	-5.49728	3.85687e-08	7.47981e-07	0.519863	0.201395	2.58132	0.00984243	0.0345093	-1.85465	0.23847	-7.77728	7.41032e-15	1.7429e-13
ENSG00000146833	800.283	0.327312	0.0595554	5.49592	3.88689e-08	7.5227e-07	0.00448073	0.0621647	0.0720784	0.94254	0.969396	0.322831	0.0606804	5.32019	1.03661e-07	1.20455e-06
ENSG00000099991	2626.07	0.237125	0.0431451	5.496	3.88511e-08	7.5227e-07	0.238974	0.0435717	5.48461	4.14392e-08	5.07843e-07	-0.00184842	0.0430758	-0.0429108	0.965773	0.98347
ENSG00000169813	7032.42	0.157592	0.0287131	5.48852	4.05309e-08	7.82842e-07	0.0331944	0.0291093	1.14033	0.254147	0.431966	0.124398	0.0289319	4.29967	1.71051e-05	0.000138091
ENSG00000142230	5364.12	0.177049	0.0322573	5.48867	4.04977e-08	7.82842e-07	-0.032842	0.0328408	-1.00004	0.317294	0.502644	0.209891	0.0326134	6.43574	1.22871e-10	1.97818e-09
ENSG00000140948	3167.28	0.188101	0.0342764	5.48777	4.07035e-08	7.85379e-07	-0.540291	0.0364992	-14.8028	1.40498e-49	2.99166e-47	0.728392	0.0361658	20.1404	3.2687e-90	2.12956e-87
ENSG00000063046	19190.1	0.121824	0.0222146	5.48394	4.15947e-08	8.01762e-07	0.0636642	0.0223658	2.8465	0.00442025	0.0176213	0.0581596	0.0222994	2.60813	0.00910388	0.0358091
ENSG00000136152	789.636	0.340572	0.0621216	5.48234	4.1973e-08	8.08234e-07	0.533343	0.0622011	8.57449	9.95278e-18	3.31934e-16	-0.192771	0.0604225	-3.19038	0.00142084	0.00729263
ENSG00000111670	1899.6	-0.23166	0.0422742	-5.47994	4.25463e-08	8.1762e-07	-0.395678	0.0434949	-9.09709	9.27813e-20	3.61733e-18	0.164017	0.0440882	3.72021	0.00019906	0.00127813
ENSG00000064607	2802.29	0.203986	0.0372231	5.4801	4.25091e-08	8.1762e-07	0.183664	0.0377391	4.86667	1.13493e-06	1.08379e-05	0.020322	0.0372818	0.545091	0.585691	0.755355
ENSG00000083290	390.074	-0.491466	0.0897924	-5.47335	4.41596e-08	8.47766e-07	-0.230612	0.0894027	-2.57948	0.00989494	0.0346659	-0.260853	0.0926002	-2.81698	0.00484772	0.0210787
ENSG00000130675	529.824	0.394524	0.0721462	5.46839	4.54135e-08	8.70959e-07	-0.213355	0.0772481	-2.76195	0.00574576	0.021919	0.607879	0.0751734	8.08636	6.14757e-16	1.58098e-14
ENSG00000168887	1284.27	-0.279796	0.0511754	-5.46739	4.56703e-08	8.75002e-07	-0.182433	0.0516187	-3.53424	0.000408951	0.00223335	-0.0973631	0.0525593	-1.85245	0.0639619	0.169441
ENSG00000267374	650.137	0.380448	0.0697232	5.45655	4.85482e-08	9.29205e-07	0.535348	0.069995	7.64838	2.03529e-14	5.10436e-13	-0.1549	0.0678553	-2.2828	0.022442	0.0748129
ENSG00000153714	74.9144	-1.03066	0.188919	-5.45559	4.88114e-08	9.33303e-07	-1.54399	0.20692	-7.46177	8.53676e-14	2.03934e-12	0.513327	0.219995	2.33335	0.0196296	0.0670854
ENSG00000177406	109.371	-0.983676	0.180316	-5.45529	4.88939e-08	9.33943e-07	-0.169508	0.171096	-0.990722	0.321821	0.507494	-0.814167	0.184252	-4.41876	9.92684e-06	8.32347e-05
ENSG00000133657	3414.47	-0.21211	0.0389062	-5.45183	4.98552e-08	9.51349e-07	-0.305643	0.0395006	-7.73768	1.01246e-14	2.6254e-13	0.0935332	0.0398393	2.34776	0.0188867	0.0648639
ENSG00000247077	2144.41	0.216813	0.0397867	5.44938	5.05471e-08	9.6341e-07	0.0219342	0.0409088	0.536172	0.591839	0.746669	0.194879	0.040345	4.8303	1.36326e-06	1.34029e-05
ENSG00000203930	1192.57	-0.409255	0.0751032	-5.44923	5.05885e-08	9.6341e-07	2.81235	0.0613623	45.8318	0	0	-3.2216	0.0655115	-49.1761	0	0
ENSG00000204642	327.949	-0.538358	0.0988217	-5.44777	5.10066e-08	9.69431e-07	-0.122416	0.0971072	-1.26063	0.207443	0.375312	-0.415942	0.101066	-4.11555	3.86259e-05	0.000290766
ENSG00000149532	2564.42	0.20605	0.037822	5.4479	5.09694e-08	9.69431e-07	0.277271	0.038154	7.26716	3.67127e-13	8.27062e-12	-0.0712208	0.0376431	-1.892	0.0584909	0.15812
ENSG00000139645	4313.76	0.189833	0.0348601	5.44557	5.16383e-08	9.80458e-07	0.202145	0.0351682	5.74795	9.03293e-09	1.24014e-07	-0.0123125	0.0348698	-0.353099	0.724015	0.8498
ENSG00000187244	361.666	-0.477516	0.0877146	-5.44397	5.21069e-08	9.88369e-07	-0.181018	0.0869851	-2.08103	0.0374315	0.103241	-0.296497	0.0904542	-3.27787	0.00104593	0.0055992
ENSG00000124422	7712.15	0.153627	0.028224	5.44314	5.23504e-08	9.91999e-07	0.0978587	0.0285145	3.43189	0.000599385	0.00312683	0.0557686	0.028351	1.96708	0.0491744	0.138529
ENSG00000269825	195.541	0.688303	0.126655	5.43448	5.49562e-08	1.04034e-06	1.32438	0.123014	10.7661	4.9746e-27	3.32817e-25	-0.636081	0.113803	-5.58933	2.2795e-08	2.86514e-07
ENSG00000128536	327.666	0.512645	0.094335	5.4343	5.50114e-08	1.04035e-06	0.197157	0.0981583	2.00856	0.0445839	0.118539	0.315488	0.0944307	3.34095	0.000834915	0.00459409
ENSG00000172766	1264.76	0.301723	0.0555241	5.4341	5.5073e-08	1.04048e-06	0.398042	0.0558923	7.12158	1.067e-12	2.29731e-11	-0.0963181	0.0548353	-1.7565	0.079003	0.198421
ENSG00000243679	179.106	0.674455	0.124186	5.431	5.60399e-08	1.0577e-06	0.55338	0.12738	4.34431	1.39713e-05	0.000106725	0.121075	0.119846	1.01025	0.312374	0.516727
ENSG00000169180	3634.44	0.190858	0.0351496	5.42989	5.63886e-08	1.06322e-06	0.257845	0.0354107	7.28157	3.29957e-13	7.44842e-12	-0.066987	0.035052	-1.91107	0.0559953	0.152981
ENSG00000106299	1443.03	0.264327	0.0486971	5.428	5.69906e-08	1.07351e-06	-0.176866	0.0509311	-3.47265	0.00051534	0.00274266	0.441193	0.0501477	8.79787	1.39435e-18	4.43853e-17
ENSG00000148154	702.607	-0.352756	0.0650096	-5.42622	5.7561e-08	1.08318e-06	-0.320518	0.0660403	-4.85338	1.21377e-06	1.15269e-05	-0.0322382	0.0677001	-0.476191	0.633939	0.789143
ENSG00000236144	1646.53	0.283942	0.0523549	5.4234	5.84748e-08	1.09929e-06	0.146443	0.0532927	2.7479	0.00599786	0.0227086	0.137499	0.0525389	2.61709	0.00886839	0.0350146
ENSG00000215386	542.888	0.42335	0.0780786	5.4221	5.89031e-08	1.10625e-06	-0.162684	0.082546	-1.97082	0.0487443	0.126784	0.586033	0.0804953	7.28034	3.32968e-13	6.7439e-12
ENSG00000090530	187.68	-0.674685	0.124452	-5.42125	5.91823e-08	1.1093e-06	-0.769382	0.128289	-5.99724	2.00696e-09	3.01112e-08	0.0946966	0.134143	0.705936	0.480228	0.67477
ENSG00000138138	2611.56	-0.200127	0.0369151	-5.42127	5.91772e-08	1.1093e-06	-0.326634	0.0378195	-8.63667	5.78758e-18	1.97482e-16	0.126508	0.0382524	3.30718	0.0009424	0.00512072
ENSG00000138074	1263.57	0.286667	0.0529129	5.41771	6.0367e-08	1.1304e-06	0.332668	0.0534736	6.22116	4.93505e-10	8.04169e-09	-0.046001	0.0524381	-0.877244	0.380354	0.584839
ENSG00000170260	538.395	0.407583	0.0752373	5.4173	6.05071e-08	1.1319e-06	0.237717	0.0773617	3.0728	0.0021206	0.00944455	0.169866	0.0750435	2.26356	0.023601	0.077893
ENSG00000087303	1517.87	-0.274343	0.0506527	-5.41616	6.08917e-08	1.13798e-06	-0.108809	0.050802	-2.14183	0.032207	0.0915107	-0.165534	0.0516086	-3.20748	0.00133901	0.00692721
ENSG00000181467	686.633	-0.358295	0.066181	-5.41386	6.1679e-08	1.15156e-06	-0.310343	0.0671249	-4.62337	3.77561e-06	3.23196e-05	-0.0479518	0.0688261	-0.69671	0.485984	0.679313
ENSG00000134882	972.011	0.309827	0.0573133	5.40585	6.45029e-08	1.20311e-06	0.258969	0.0583842	4.43561	9.1814e-06	7.30324e-05	0.0508576	0.057078	0.891019	0.372919	0.578285
ENSG00000152377	218.293	-0.599054	0.11082	-5.40565	6.45743e-08	1.20326e-06	-1.23327	0.121654	-10.1375	3.76429e-24	2.05828e-22	0.634218	0.125988	5.03397	4.80415e-07	5.09508e-06
ENSG00000163082	1232.93	-0.275064	0.0509066	-5.4033	6.5427e-08	1.21795e-06	0.0659358	0.0503782	1.30882	0.190597	0.35338	-0.340999	0.0514235	-6.6312	3.32964e-11	5.70358e-10
ENSG00000082014	386.079	0.461089	0.0853638	5.40146	6.60997e-08	1.22927e-06	-0.215492	0.0917572	-2.34851	0.0188489	0.0591565	0.676582	0.0889618	7.60531	2.84231e-14	6.39275e-13
ENSG00000205726	3139.17	0.210961	0.0390706	5.39949	6.68295e-08	1.24163e-06	0.0213048	0.0398454	0.534686	0.592867	0.747135	0.189657	0.0394607	4.80621	1.53817e-06	1.50092e-05
ENSG00000100401	4639.71	0.197326	0.0365489	5.39897	6.70244e-08	1.24404e-06	0.181745	0.0368613	4.9305	8.2018e-07	8.03312e-06	0.0155816	0.0365878	0.425869	0.670203	0.813834
ENSG00000164815	887.61	0.330245	0.0611806	5.39787	6.74383e-08	1.2505e-06	-0.124701	0.0640957	-1.94554	0.0517105	0.132722	0.454945	0.0628222	7.24179	4.4279e-13	8.82195e-12
ENSG00000151229	791.415	-0.348951	0.0646704	-5.39583	6.82064e-08	1.26351e-06	-0.459171	0.0663521	-6.92021	4.50966e-12	9.01321e-11	0.11022	0.0677633	1.62655	0.103833	0.242579
ENSG00000124762	587.942	-0.392369	0.0727209	-5.39555	6.83139e-08	1.26427e-06	-0.659044	0.0758074	-8.69366	3.50955e-18	1.21436e-16	0.266674	0.077615	3.43586	0.000590678	0.00337765
ENSG00000101040	3011.39	0.198071	0.0367192	5.39421	6.88261e-08	1.27251e-06	0.199533	0.0371601	5.36955	7.89353e-08	9.30789e-07	-0.00146165	0.0367384	-0.0397853	0.968264	0.984586
ENSG00000116260	1039.45	-0.288655	0.0535243	-5.39297	6.93012e-08	1.27881e-06	-0.477742	0.0554344	-8.61814	6.80504e-18	2.29722e-16	0.189086	0.0564848	3.34756	0.000815249	0.00450114
ENSG00000076706	673.604	-0.362802	0.0672724	-5.39302	6.92814e-08	1.27881e-06	-0.667702	0.0704092	-9.48316	2.46695e-21	1.09921e-19	0.3049	0.0719727	4.23633	2.27205e-05	0.000179351
ENSG00000049323	2663.29	-0.208763	0.0387172	-5.39201	6.96727e-08	1.28442e-06	-0.160343	0.0391176	-4.09901	4.14922e-05	0.000286156	-0.04842	0.0395622	-1.22389	0.220992	0.410172
ENSG00000160789	1178.92	-0.287597	0.0533469	-5.39108	7.00352e-08	1.28985e-06	-0.459389	0.054963	-8.35814	6.37124e-17	1.99133e-15	0.171792	0.0558976	3.07333	0.00211686	0.0102869
ENSG00000092068	620.659	-0.361521	0.0670698	-5.39022	7.0373e-08	1.29482e-06	-0.664611	0.0704614	-9.43228	4.01282e-21	1.7562e-19	0.303091	0.0721496	4.20087	2.6589e-05	0.00020721
ENSG00000006047	10.9676	-3.46415	0.642822	-5.38898	7.08583e-08	1.30249e-06	-3.45794	0.672703	-5.14037	2.74191e-07	2.94184e-06	-0.00621011	0.829812	-0.00748376	0.994029	0.997291
ENSG00000167378	2150.2	0.219828	0.0409059	5.374	7.7009e-08	1.41419e-06	0.298942	0.04125	7.24706	4.25909e-13	9.53666e-12	-0.0791132	0.0406464	-1.94637	0.0516097	0.143671
ENSG00000066117	2877.79	0.188084	0.0350105	5.37222	7.77743e-08	1.42686e-06	0.175809	0.035527	4.9486	7.47476e-07	7.37649e-06	0.0122752	0.0350907	0.349814	0.726479	0.851516
ENSG00000245648	220.005	-0.606661	0.112966	-5.3703	7.86073e-08	1.44076e-06	-0.228952	0.111104	-2.06071	0.0393309	0.107459	-0.377709	0.116818	-3.23331	0.00122365	0.00640158
ENSG00000154719	1397.92	0.258072	0.0480621	5.36956	7.89294e-08	1.44527e-06	-0.0930003	0.050052	-1.85807	0.0631588	0.155216	0.351073	0.0492342	7.13066	9.98874e-13	1.93489e-11
ENSG00000130414	2613.12	0.208459	0.0388517	5.3655	8.07256e-08	1.47674e-06	0.626865	0.0383849	16.331	5.93781e-60	1.85201e-57	-0.418406	0.037831	-11.0599	1.96343e-28	1.18442e-26
ENSG00000180357	3330.21	0.192672	0.0359113	5.36521	8.08545e-08	1.47767e-06	0.308493	0.0360944	8.54684	1.26507e-17	4.16891e-16	-0.115822	0.0357019	-3.24413	0.00117809	0.00620309
ENSG00000183145	10.0206	-4.12374	0.768668	-5.36479	8.10433e-08	1.4797e-06	-4.65126	0.932447	-4.98823	6.09351e-07	6.12532e-06	0.527515	1.12401	0.469315	0.638844	0.792423
ENSG00000269994	169.282	-0.671183	0.125231	-5.35957	8.34224e-08	1.52168e-06	-0.778446	0.129626	-6.00534	1.90933e-09	2.87243e-08	0.107263	0.135987	0.788772	0.430245	0.631839
ENSG00000170162	44.0127	-1.37098	0.255927	-5.35692	8.46542e-08	1.54267e-06	-0.776568	0.244056	-3.18192	0.00146301	0.00685101	-0.59441	0.274071	-2.16881	0.0300969	0.0948804
ENSG00000273802	209.254	-0.693458	0.129523	-5.35393	8.60624e-08	1.56683e-06	-0.276442	0.127374	-2.17032	0.0299825	0.0864513	-0.417016	0.133409	-3.12583	0.00177302	0.00884925
ENSG00000090238	107.903	-0.813541	0.151976	-5.3531	8.64585e-08	1.57254e-06	-1.27569	0.165193	-7.72245	1.14116e-14	2.94877e-13	0.462152	0.17415	2.65375	0.00796021	0.0320062
ENSG00000188620	36.5295	-1.53002	0.285942	-5.35082	8.75579e-08	1.59101e-06	-1.24926	0.283366	-4.40866	1.04014e-05	8.18255e-05	-0.280759	0.316725	-0.886446	0.375377	0.580013
ENSG00000286388	443.261	-0.42585	0.0795958	-5.35015	8.78796e-08	1.59533e-06	-0.418586	0.0811497	-5.15819	2.49349e-07	2.69358e-06	-0.00726429	0.0837039	-0.0867856	0.930842	0.967032
ENSG00000169136	626.924	0.413876	0.0773654	5.34962	8.8137e-08	1.59848e-06	-0.0964095	0.0808745	-1.19209	0.233227	0.407415	0.510285	0.0790822	6.45259	1.09953e-10	1.78491e-09
ENSG00000115414	3893.74	-0.183692	0.0343531	-5.34716	8.93434e-08	1.61882e-06	0.736199	0.0330465	22.2776	6.08709e-110	8.98657e-107	-0.919891	0.0334492	-27.5012	1.7002e-166	2.55619e-163
ENSG00000137265	44.676	-1.34061	0.250895	-5.34332	9.12586e-08	1.65195e-06	-1.29469	0.256208	-5.05326	4.34323e-07	4.48604e-06	-0.0459252	0.281373	-0.163218	0.870347	0.935297
ENSG00000166292	93.0218	-0.968176	0.181263	-5.34126	9.23002e-08	1.66921e-06	0.143282	0.165116	0.867765	0.385523	0.572443	-1.11146	0.182042	-6.10551	1.02473e-09	1.50589e-08
ENSG00000187741	2452.66	0.242863	0.0454749	5.34059	9.26437e-08	1.67383e-06	-0.190492	0.0468819	-4.06323	4.83988e-05	0.000328771	0.433355	0.0464227	9.33497	1.01024e-20	3.74669e-19
ENSG00000165684	1023.13	0.305951	0.0572928	5.34014	9.28754e-08	1.67643e-06	0.57305	0.057075	10.0403	1.01353e-23	5.35672e-22	-0.267099	0.0557137	-4.79413	1.63379e-06	1.58395e-05
ENSG00000006747	922.698	-0.318135	0.0596175	-5.33627	9.48796e-08	1.71098e-06	0.121958	0.0585517	2.08292	0.0372589	0.102839	-0.440093	0.0599704	-7.3385	2.15994e-13	4.47205e-12
ENSG00000119509	714.725	-0.373904	0.0700813	-5.33529	9.53928e-08	1.71861e-06	0.0179384	0.0691417	0.259444	0.795293	0.883592	-0.391842	0.0709348	-5.52397	3.31416e-08	4.09452e-07
ENSG00000132341	12997.6	0.146149	0.0274181	5.33038	9.80053e-08	1.764e-06	0.0286812	0.0276391	1.0377	0.299409	0.483486	0.117468	0.0275453	4.26453	2.0032e-05	0.000159807
ENSG00000079950	1514.52	-0.245065	0.0460384	-5.32307	1.02032e-07	1.83475e-06	-0.190851	0.0466129	-4.09439	4.23278e-05	0.000291012	-0.054214	0.0473811	-1.14421	0.252536	0.449255
ENSG00000107438	2395.07	-0.213837	0.0401832	-5.32155	1.02885e-07	1.84833e-06	-0.220625	0.0407623	-5.41246	6.21635e-08	7.42108e-07	0.00678739	0.0412423	0.164573	0.86928	0.934641
ENSG00000196678	762.416	-0.340199	0.0639333	-5.32115	1.03113e-07	1.85068e-06	-0.306286	0.0648867	-4.72033	2.35464e-06	2.10002e-05	-0.0339123	0.0663901	-0.510804	0.609488	0.773882
ENSG00000162377	1297.52	0.27551	0.0517954	5.31919	1.04231e-07	1.86722e-06	0.117498	0.0530702	2.214	0.0268286	0.0790366	0.158012	0.0521424	3.03039	0.00244234	0.0116999
ENSG00000163673	25.7236	-2.23036	0.419302	-5.31921	1.04219e-07	1.86722e-06	0.329404	0.310671	1.0603	0.289008	0.472192	-2.55976	0.41727	-6.13454	8.54049e-10	1.2687e-08
ENSG00000135678	215.599	-0.616941	0.11603	-5.31709	1.05437e-07	1.88706e-06	-0.901732	0.121888	-7.39805	1.38196e-13	3.22482e-12	0.28479	0.126643	2.24876	0.0245275	0.0802594
ENSG00000141569	1033.01	0.288613	0.0543113	5.31404	1.0722e-07	1.91716e-06	0.0882963	0.056012	1.57638	0.114937	0.243703	0.200316	0.0548637	3.65116	0.000261056	0.0016265
ENSG00000152256	1713.98	-0.237767	0.0447533	-5.31284	1.0793e-07	1.92804e-06	0.0255312	0.0445788	0.572721	0.566834	0.729111	-0.263299	0.0453026	-5.812	6.17312e-09	8.25829e-08
ENSG00000155090	410.715	-0.437109	0.082297	-5.31136	1.08809e-07	1.94193e-06	-0.387445	0.0835778	-4.63574	3.55666e-06	3.0669e-05	-0.0496642	0.0863445	-0.575187	0.565165	0.740309
ENSG00000131507	2013.93	-0.229462	0.0432325	-5.30763	1.11058e-07	1.98021e-06	-0.324222	0.0441437	-7.3447	2.06218e-13	4.7669e-12	0.0947601	0.0446981	2.12	0.0340058	0.104418
ENSG00000123178	579.304	0.390554	0.0736132	5.30549	1.12371e-07	2.00175e-06	0.172105	0.0759063	2.26733	0.0233698	0.0706519	0.218449	0.0738354	2.95859	0.00309045	0.0143543
ENSG00000147100	840.445	-0.324853	0.0612412	-5.30449	1.12988e-07	2.01084e-06	-0.204327	0.061695	-3.31189	0.000926684	0.00458989	-0.120526	0.0630923	-1.91031	0.0560927	0.153205
ENSG00000264247	224.048	0.59608	0.112513	5.29786	1.17166e-07	2.08325e-06	0.177016	0.118096	1.49892	0.133895	0.273357	0.419065	0.112857	3.71325	0.000204618	0.00130866
ENSG00000167524	548.793	0.399531	0.0754293	5.29676	1.17875e-07	2.0939e-06	0.486829	0.0760902	6.39805	1.57374e-10	2.6995e-09	-0.0872974	0.0736769	-1.18487	0.236069	0.428848
ENSG00000138180	1172.09	-0.269565	0.050909	-5.29503	1.18999e-07	2.1119e-06	-0.159291	0.0513395	-3.10271	0.00191759	0.00867343	-0.110273	0.0523409	-2.10683	0.0351327	0.10705
ENSG00000075223	1133.63	-0.299812	0.0566415	-5.29315	1.20228e-07	2.13172e-06	0.0537364	0.056073	0.95833	0.337896	0.524197	-0.353548	0.0571881	-6.18219	6.32164e-10	9.49704e-09
ENSG00000163346	299.081	-0.498877	0.0943514	-5.28744	1.24041e-07	2.19728e-06	-0.394266	0.0953722	-4.13397	3.56551e-05	0.000249316	-0.104611	0.0991959	-1.05459	0.291612	0.494324
ENSG00000134369	1227.36	-0.27469	0.051965	-5.28606	1.24979e-07	2.20772e-06	-0.425141	0.0534604	-7.95246	1.8285e-15	5.02383e-14	0.150451	0.0543463	2.76838	0.00563363	0.023989
ENSG00000116962	6118.94	-0.147344	0.0278734	-5.28616	1.2491e-07	2.20772e-06	-0.271402	0.0283759	-9.56451	1.12733e-21	5.15801e-20	0.124058	0.0285577	4.34412	1.39833e-05	0.000114209
ENSG00000176658	2082.29	-0.223044	0.0421946	-5.28609	1.2496e-07	2.20772e-06	-0.396287	0.0433385	-9.144	6.01855e-20	2.38001e-18	0.173243	0.0438611	3.9498	7.82171e-05	0.000551698
ENSG00000158290	3151.96	-0.191981	0.0363239	-5.28525	1.25531e-07	2.21543e-06	-0.108702	0.0366049	-2.9696	0.00298184	0.0125825	-0.083279	0.0369773	-2.25216	0.0243119	0.079693
ENSG00000166135	3165.39	0.1937	0.0366618	5.28344	1.2678e-07	2.2354e-06	0.23636	0.0369983	6.38841	1.67615e-10	2.87071e-09	-0.0426602	0.0366005	-1.16556	0.243792	0.438475
ENSG00000164104	3800.07	0.226765	0.0429273	5.28255	1.27397e-07	2.24418e-06	0.123459	0.0433796	2.84603	0.00442684	0.0176412	0.103306	0.0430593	2.39915	0.016433	0.0579647
ENSG00000159433	1360.01	0.308071	0.0583621	5.27861	1.30171e-07	2.29093e-06	0.483734	0.0584609	8.27449	1.29004e-16	3.93497e-15	-0.175664	0.0574805	-3.05606	0.00224269	0.0108338
ENSG00000169169	56.9202	-1.12818	0.213753	-5.27794	1.30642e-07	2.2971e-06	-2.05498	0.250641	-8.19891	2.42569e-16	7.22e-15	0.926808	0.265644	3.48891	0.000484994	0.00283724
ENSG00000181163	35963.3	0.179106	0.033961	5.27387	1.33577e-07	2.34654e-06	-0.153709	0.0340708	-4.51146	6.43817e-06	5.26489e-05	0.332815	0.0340386	9.77758	1.40531e-22	5.85645e-21
ENSG00000128594	90.5305	0.934757	0.177334	5.27116	1.35561e-07	2.37919e-06	0.0734933	0.192269	0.382242	0.702282	0.823691	0.861264	0.179957	4.78593	1.70194e-06	1.64106e-05
ENSG00000181418	247.853	0.543644	0.103263	5.26466	1.40452e-07	2.46276e-06	-0.356361	0.113744	-3.133	0.00173029	0.00792828	0.900005	0.109703	8.20398	2.32558e-16	6.17573e-15
ENSG00000243317	821.512	0.319109	0.0606395	5.26239	1.42195e-07	2.49103e-06	-0.144328	0.0638603	-2.26005	0.023818	0.071752	0.463436	0.0625299	7.41143	1.24941e-13	2.63711e-12
ENSG00000089682	1122.38	-0.316726	0.0602153	-5.25988	1.44149e-07	2.52293e-06	0.00368947	0.0597978	0.0616991	0.950802	0.973621	-0.320415	0.0609041	-5.26097	1.43296e-07	1.62927e-06
ENSG00000124193	3198.91	0.19543	0.0371795	5.2564	1.46901e-07	2.56873e-06	0.347244	0.0372933	9.31116	1.2644e-20	5.28306e-19	-0.151813	0.0368882	-4.11549	3.8635e-05	0.000290766
ENSG00000122642	1000.93	-0.295422	0.056227	-5.25409	1.48755e-07	2.59877e-06	-0.290548	0.0571803	-5.08125	3.74951e-07	3.92034e-06	-0.00487417	0.0583059	-0.0835965	0.933377	0.968202
ENSG00000230715	151.228	0.734846	0.139902	5.25258	1.49984e-07	2.61785e-06	0.450358	0.144942	3.10717	0.0018889	0.00856111	0.284488	0.136632	2.08215	0.037329	0.112108
ENSG00000154642	610.123	0.366356	0.0697766	5.25041	1.51762e-07	2.64644e-06	0.104303	0.0723286	1.44208	0.149281	0.296162	0.262053	0.0704191	3.72133	0.000198179	0.00127373
ENSG00000189060	1614.17	-0.251571	0.0479575	-5.24572	1.55672e-07	2.71215e-06	-0.65898	0.050134	-13.1444	1.8336e-39	2.47591e-37	0.407408	0.0507623	8.02581	1.0086e-15	2.51764e-14
ENSG00000137509	1114.66	-0.283666	0.0541708	-5.23651	1.63645e-07	2.84845e-06	-0.0984261	0.0542769	-1.81341	0.0697691	0.166905	-0.18524	0.0553422	-3.34717	0.000816416	0.00450631
ENSG00000076716	1992.24	-0.22183	0.0423695	-5.23561	1.64439e-07	2.85964e-06	-0.16577	0.0428361	-3.86987	0.000108894	0.00068585	-0.0560601	0.0434129	-1.29132	0.196591	0.378912
ENSG00000138688	2666.02	-0.209966	0.040121	-5.23332	1.66491e-07	2.89269e-06	-0.115769	0.040397	-2.86579	0.00415973	0.0167091	-0.0941968	0.0408342	-2.30681	0.0210655	0.0711342
ENSG00000196305	9078.04	0.141887	0.0271208	5.23165	1.68002e-07	2.91319e-06	0.0868165	0.0273777	3.17106	0.00151883	0.00707498	0.0550701	0.0272442	2.02135	0.043243	0.125576
ENSG00000107902	221.941	-0.604517	0.115553	-5.23151	1.68131e-07	2.91319e-06	0.152676	0.109729	1.3914	0.164105	0.317334	-0.757194	0.116015	-6.52666	6.72511e-11	1.11297e-09
ENSG00000213967	417.639	-0.43569	0.0832778	-5.23177	1.67895e-07	2.91319e-06	0.289197	0.0794042	3.64208	0.00027044	0.00154792	-0.724887	0.0827653	-8.75834	1.98152e-18	6.1867e-17
ENSG00000256525	798.822	0.345063	0.0659641	5.23108	1.68526e-07	2.91739e-06	0.591587	0.0658106	8.98924	2.48956e-19	9.23473e-18	-0.246524	0.0641031	-3.84574	0.000120187	0.000811421
ENSG00000130702	1829.64	-0.280291	0.0536162	-5.22773	1.71606e-07	2.968e-06	-0.00411021	0.0534454	-0.0769048	0.938699	0.96758	-0.276181	0.0541136	-5.10372	3.33048e-07	3.61033e-06
ENSG00000170430	353.676	-0.49192	0.0941239	-5.2263	1.72933e-07	2.98824e-06	0.0875464	0.091177	0.96018	0.336964	0.523402	-0.579466	0.094917	-6.10498	1.02814e-09	1.50977e-08
ENSG00000170370	168.554	-0.699681	0.134	-5.22151	1.77471e-07	3.06387e-06	-0.271241	0.131269	-2.0663	0.0388001	0.106301	-0.42844	0.138598	-3.09125	0.00199318	0.00975136
ENSG00000187775	267.207	-0.579258	0.110967	-5.2201	1.78823e-07	3.08442e-06	0.311416	0.104755	2.97281	0.00295083	0.0124802	-0.890674	0.11022	-8.0809	6.42892e-16	1.64468e-14
ENSG00000112992	2512.54	-0.188411	0.036102	-5.21886	1.80025e-07	3.10233e-06	-0.529478	0.0377117	-14.0401	8.85354e-45	1.60706e-42	0.341067	0.0381192	8.94736	3.64073e-19	1.21223e-17
ENSG00000097033	1980.18	-0.233524	0.0447773	-5.21522	1.83596e-07	3.15919e-06	-0.209169	0.0453166	-4.61572	3.91737e-06	3.34298e-05	-0.0243549	0.0458899	-0.530726	0.595609	0.763055
ENSG00000006459	865.038	0.309317	0.0593111	5.21516	1.83656e-07	3.15919e-06	-0.335375	0.0633954	-5.29021	1.22173e-07	1.39173e-06	0.644692	0.0622056	10.3639	3.61901e-25	1.80443e-23
ENSG00000182168	829.929	-0.307256	0.0589302	-5.2139	1.84914e-07	3.17794e-06	-0.112684	0.0590123	-1.9095	0.0561976	0.141565	-0.194572	0.0604362	-3.21946	0.00128434	0.00667972
ENSG00000164609	1628.97	-0.243842	0.0467822	-5.21228	1.86538e-07	3.20296e-06	-0.178249	0.0472693	-3.77092	0.000162648	0.000980626	-0.0655929	0.0479723	-1.36731	0.171529	0.344649
ENSG00000277775	28.6005	-4.04464	0.777012	-5.20537	1.93608e-07	3.32137e-06	1.61682	0.308677	5.2379	1.62418e-07	1.81014e-06	-5.66146	0.764234	-7.40802	1.28202e-13	2.69722e-12
ENSG00000146731	4269.01	0.170766	0.0328223	5.20274	1.96371e-07	3.36573e-06	0.127523	0.0332492	3.83536	0.000125378	0.000778386	0.043243	0.0329665	1.31173	0.189612	0.370116
ENSG00000169045	17125.6	0.151576	0.0291469	5.20043	1.98828e-07	3.40477e-06	0.27893	0.0291859	9.55699	1.21229e-21	5.52391e-20	-0.127353	0.0291117	-4.37464	1.21631e-05	0.000100181
ENSG00000213380	970.391	0.294589	0.0566514	5.20003	1.99261e-07	3.40912e-06	-0.223136	0.0598482	-3.72836	0.000192731	0.00114241	0.517724	0.0587548	8.8116	1.23372e-18	3.95946e-17
ENSG00000147475	2546.91	-0.206031	0.0396427	-5.1972	2.02311e-07	3.45819e-06	-0.26074	0.0403186	-6.46698	9.99779e-11	1.75437e-09	0.0547086	0.0407538	1.34242	0.17946	0.355638
ENSG00000085563	932.824	-0.297096	0.0571692	-5.19679	2.02764e-07	3.45971e-06	0.0702848	0.0564182	1.24578	0.212845	0.38215	-0.367381	0.0577561	-6.3609	2.00573e-10	3.164e-09
ENSG00000173894	1364.42	0.24717	0.0475612	5.19688	2.02656e-07	3.45971e-06	0.127139	0.0487457	2.60822	0.00910146	0.0323362	0.120031	0.0478795	2.50693	0.0121784	0.0455033
ENSG00000125755	3229.84	0.215195	0.0414369	5.19333	2.06561e-07	3.52134e-06	0.209316	0.0418137	5.00593	5.55941e-07	5.63963e-06	0.00587903	0.0414343	0.141888	0.887168	0.944069
ENSG00000189221	432.701	-0.423472	0.081571	-5.19145	2.08663e-07	3.554e-06	-0.268096	0.081985	-3.27007	0.00107522	0.00522626	-0.155376	0.0846451	-1.83561	0.0664151	0.174333
ENSG00000135829	10300.8	0.131763	0.0253847	5.19065	2.09558e-07	3.56605e-06	0.101615	0.0256038	3.96876	7.22478e-05	0.000471399	0.0301477	0.0254862	1.1829	0.236847	0.429474
ENSG00000104320	1147.31	0.268683	0.0518251	5.18442	2.16691e-07	3.68413e-06	-0.121978	0.0542362	-2.24901	0.0245115	0.0734021	0.390661	0.053285	7.33154	2.27524e-13	4.7008e-12
ENSG00000101104	867.459	0.312794	0.0603468	5.18326	2.18036e-07	3.70369e-06	0.595193	0.0600375	9.91369	3.62999e-23	1.86511e-21	-0.282399	0.0584667	-4.83009	1.36469e-06	1.34102e-05
ENSG00000173638	1644.19	0.233846	0.0451349	5.18105	2.20642e-07	3.74462e-06	0.102566	0.0462113	2.21951	0.0264523	0.0781464	0.13128	0.0454974	2.88543	0.0039088	0.0175184
ENSG00000144868	187.83	-0.64317	0.124224	-5.17752	2.2486e-07	3.81279e-06	0.0054577	0.119032	0.0458508	0.963429	0.981242	-0.648628	0.126084	-5.1444	2.68378e-07	2.94523e-06
ENSG00000106628	4469.06	0.169093	0.0326779	5.17452	2.28498e-07	3.87104e-06	-0.0354237	0.0333601	-1.06186	0.2883	0.471312	0.204516	0.0331032	6.17814	6.48597e-10	9.7215e-09
ENSG00000158545	2766.41	0.18866	0.036478	5.17187	2.31765e-07	3.92289e-06	-0.368393	0.0383773	-9.59923	8.05423e-22	3.75497e-20	0.557052	0.0380019	14.6585	1.18787e-48	2.03657e-46
ENSG00000189306	2081.16	0.220336	0.042616	5.17026	2.33765e-07	3.95323e-06	0.215601	0.043179	4.9932	5.93873e-07	5.98331e-06	0.0047348	0.0425943	0.11116	0.911489	0.957698
ENSG00000152894	2730.05	-0.194352	0.0375951	-5.16962	2.34571e-07	3.96333e-06	-0.17356	0.0380654	-4.55953	5.12676e-06	4.26492e-05	-0.0207921	0.038478	-0.540364	0.588946	0.758148
ENSG00000175582	1315.77	-0.261247	0.0505394	-5.16917	2.35134e-07	3.9638e-06	-0.25896	0.05135	-5.04305	4.58169e-07	4.71476e-06	-0.00228646	0.0521952	-0.0438059	0.965059	0.983395
ENSG00000101782	751.096	-0.336629	0.0651211	-5.16928	2.35001e-07	3.9638e-06	-0.276637	0.0659284	-4.19602	2.71644e-05	0.000194867	-0.0599921	0.0674241	-0.889772	0.373588	0.578716
ENSG00000141429	1007.73	-0.282908	0.0547307	-5.1691	2.35223e-07	3.9638e-06	-0.389941	0.0562452	-6.93287	4.12388e-12	8.30967e-11	0.107032	0.0573094	1.86762	0.0618145	0.164735
ENSG00000143162	1150.6	-0.271882	0.052604	-5.16847	2.36021e-07	3.97371e-06	-0.285462	0.053566	-5.32917	9.86624e-08	1.14272e-06	0.0135802	0.0545259	0.249059	0.803315	0.896881
ENSG00000231136	18.8432	2.3994	0.464579	5.16466	2.40874e-07	4.05184e-06	2.08754	0.475321	4.39185	1.12388e-05	8.80068e-05	0.311855	0.356105	0.87574	0.381172	0.58537
ENSG00000104290	2340.61	-0.224185	0.0434347	-5.16143	2.45064e-07	4.11868e-06	-0.243051	0.0440165	-5.52183	3.3549e-08	4.18324e-07	0.018866	0.0444921	0.42403	0.671544	0.814697
ENSG00000080561	451.682	-0.406548	0.0788153	-5.15823	2.49296e-07	4.1861e-06	-0.423358	0.0805323	-5.257	1.46426e-07	1.64766e-06	0.0168107	0.0829343	0.202699	0.83937	0.917448
ENSG00000177640	181.985	-0.668843	0.129795	-5.15306	2.56271e-07	4.29943e-06	-0.490958	0.130185	-3.77123	0.000162444	0.000979664	-0.177885	0.136406	-1.30408	0.192206	0.373267
ENSG00000138448	1614.13	-0.265004	0.0514458	-5.15114	2.58904e-07	4.33978e-06	0.148016	0.050831	2.91192	0.00359209	0.0147092	-0.413021	0.0516104	-8.00266	1.21759e-15	3.02385e-14
ENSG00000165288	2927.61	-0.19531	0.0379462	-5.14703	2.64644e-07	4.43208e-06	-0.0157772	0.0380159	-0.415015	0.678131	0.80713	-0.179533	0.0384177	-4.67318	2.96565e-06	2.74579e-05
ENSG00000136143	1052.95	0.27517	0.053518	5.14163	2.72365e-07	4.55338e-06	0.300769	0.0542672	5.54237	2.98413e-08	3.75902e-07	-0.0255992	0.0530992	-0.482102	0.629733	0.786513
ENSG00000182841	986.361	0.299739	0.0582965	5.14163	2.72365e-07	4.55338e-06	0.500683	0.058333	8.58319	9.22807e-18	3.08694e-16	-0.200944	0.0570054	-3.525	0.000423477	0.00251959
ENSG00000147140	19868.4	0.126552	0.0246147	5.14131	2.72832e-07	4.55718e-06	0.0976729	0.0247316	3.94931	7.83774e-05	0.000506765	0.0288787	0.024671	1.17055	0.241779	0.435778
ENSG00000083520	2549.19	0.198902	0.0387038	5.13909	2.76077e-07	4.60734e-06	0.401727	0.0387213	10.3748	3.22719e-25	1.88531e-23	-0.202825	0.038216	-5.30734	1.11238e-07	1.28495e-06
ENSG00000269858	411.331	0.442692	0.0861797	5.13685	2.79386e-07	4.65847e-06	0.76515	0.0854864	8.95055	3.53711e-19	1.30549e-17	-0.322458	0.0820601	-3.92954	8.511e-05	0.000595374
ENSG00000145730	2006.89	-0.209463	0.0407865	-5.13561	2.81228e-07	4.68507e-06	-0.320259	0.0418016	-7.66142	1.83889e-14	4.63278e-13	0.110796	0.0423364	2.61704	0.00886964	0.0350146
ENSG00000124160	1553.45	0.261298	0.050904	5.13315	2.84937e-07	4.74271e-06	0.353921	0.0512445	6.90652	4.96679e-12	9.88226e-11	-0.0926237	0.0504378	-1.83639	0.0662994	0.174076
ENSG00000165105	1193.67	-0.258703	0.0504009	-5.1329	2.85315e-07	4.74486e-06	-0.0306614	0.0503254	-0.609263	0.54235	0.709999	-0.228041	0.0513156	-4.4439	8.83445e-06	7.4684e-05
ENSG00000004455	5411.66	0.148001	0.0288387	5.13202	2.86646e-07	4.76284e-06	0.0135914	0.0293672	0.46281	0.643501	0.785358	0.13441	0.0291532	4.61047	4.01769e-06	3.63041e-05
ENSG00000152558	3347.24	-0.200227	0.0390295	-5.13014	2.8953e-07	4.80236e-06	-0.240704	0.0395235	-6.09014	1.12811e-09	1.75189e-08	0.0404772	0.0398532	1.01566	0.309793	0.514272
ENSG00000147274	9666.56	0.131004	0.0255357	5.13022	2.89411e-07	4.80236e-06	0.130533	0.0257386	5.07151	3.94671e-07	4.11681e-06	0.000470301	0.0256138	0.0183612	0.985351	0.993065
ENSG00000142197	1461.63	0.238222	0.0464409	5.12958	2.90386e-07	4.81237e-06	-0.0677395	0.0482495	-1.40394	0.160336	0.31187	0.305962	0.0474952	6.44196	1.17942e-10	1.90353e-09
ENSG00000101557	2605.49	-0.19628	0.0382816	-5.12726	2.93983e-07	4.86774e-06	-0.2401	0.0389352	-6.16666	6.97482e-10	1.10881e-08	0.0438201	0.0393561	1.11342	0.265526	0.464572
ENSG00000267493	98.5294	0.872124	0.170132	5.12618	2.95687e-07	4.89169e-06	0.599567	0.176192	3.40291	0.000666722	0.00342645	0.272558	0.163231	1.66977	0.0949647	0.227155
ENSG00000216895	130.139	0.731158	0.142684	5.1243	2.98638e-07	4.93623e-06	0.153115	0.152123	1.00652	0.314164	0.49928	0.578043	0.143547	4.02687	5.6525e-05	0.000410547
ENSG00000161036	690.154	0.35191	0.0686982	5.12255	3.01435e-07	4.97812e-06	0.12686	0.0708129	1.79148	0.0732162	0.172946	0.22505	0.0691475	3.25464	0.00113537	0.00601379
ENSG00000115484	6631.86	0.165383	0.0323111	5.11845	3.08051e-07	5.08297e-06	0.131427	0.0325809	4.03388	5.48629e-05	0.000368722	0.0339552	0.0324007	1.04798	0.294649	0.497531
ENSG00000150401	752.89	0.33694	0.0659098	5.11214	3.18531e-07	5.2468e-06	0.543288	0.0659274	8.24071	1.71195e-16	5.15799e-15	-0.206348	0.0641823	-3.21503	0.00130429	0.00677154
ENSG00000100883	1388.73	-0.248864	0.0486797	-5.11227	3.18312e-07	5.2468e-06	-0.251233	0.0494924	-5.0762	3.85051e-07	4.02025e-06	0.00236961	0.0502837	0.0471248	0.962414	0.982071
ENSG00000204580	814.042	-0.310423	0.060725	-5.11195	3.18858e-07	5.24764e-06	-0.603739	0.0634884	-9.50944	1.91685e-21	8.61027e-20	0.293317	0.0647216	4.53198	5.84345e-06	5.12383e-05
ENSG00000099901	4876.94	0.193217	0.037873	5.1017	3.36611e-07	5.53502e-06	0.0345158	0.0383495	0.900033	0.368103	0.554609	0.158701	0.0381127	4.16399	3.12728e-05	0.000240074
ENSG00000129514	702.201	0.334042	0.0654848	5.10106	3.37751e-07	5.54897e-06	0.236879	0.0670095	3.535	0.00040777	0.00222811	0.0971631	0.0653221	1.48745	0.136897	0.293813
ENSG00000249069	32.7779	-1.59039	0.31181	-5.10052	3.38726e-07	5.5602e-06	-0.266589	0.271752	-0.981003	0.326591	0.512442	-1.32381	0.320712	-4.1277	3.66405e-05	0.000277573
ENSG00000188613	169.312	-0.664944	0.130405	-5.09905	3.41355e-07	5.59852e-06	-0.406273	0.129783	-3.13039	0.00174572	0.00799069	-0.258671	0.136546	-1.89438	0.0581744	0.157425
ENSG00000196453	650.843	0.33643	0.0660282	5.09525	3.48289e-07	5.70732e-06	-0.112247	0.0696517	-1.61154	0.107062	0.230698	0.448676	0.0680193	6.59631	4.21509e-11	7.14518e-10
ENSG00000101347	1925.65	0.21627	0.0424553	5.09406	3.50467e-07	5.73806e-06	0.139154	0.0432767	3.21544	0.00130243	0.00618137	0.0771163	0.0426687	1.80733	0.070711	0.182786
ENSG00000111371	7602.61	-0.137387	0.026971	-5.09387	3.50824e-07	5.73897e-06	-0.253854	0.0273788	-9.27194	1.82798e-20	7.46875e-19	0.116467	0.0275204	4.23203	2.31594e-05	0.000182227
ENSG00000176444	1701.86	0.238589	0.0468413	5.09356	3.51402e-07	5.74349e-06	0.332485	0.0471769	7.04762	1.82001e-12	3.81667e-11	-0.0938959	0.0464483	-2.02152	0.0432264	0.125574
ENSG00000188342	796.28	0.313585	0.0615817	5.09217	3.53979e-07	5.78065e-06	0.1523	0.0633274	2.40495	0.0161746	0.052236	0.161285	0.0618763	2.60658	0.00914524	0.0359573
ENSG00000115339	565.152	-0.37317	0.0732913	-5.0916	3.5506e-07	5.79332e-06	0.0436228	0.0719985	0.605885	0.544591	0.712133	-0.416793	0.074182	-5.61851	1.92606e-08	2.43971e-07
ENSG00000072133	238.514	-0.53122	0.104423	-5.08719	3.63408e-07	5.92446e-06	-4.58775	0.229955	-19.9507	1.47908e-88	1.12946e-85	4.05653	0.231487	17.5238	9.42705e-69	3.47645e-66
ENSG00000110422	1576.46	-0.228281	0.0448939	-5.0849	3.67812e-07	5.99111e-06	-0.221527	0.0456321	-4.85464	1.20607e-06	1.14629e-05	-0.00675382	0.046328	-0.145783	0.884093	0.942798
ENSG00000272391	1946.47	0.232662	0.0457646	5.08389	3.69787e-07	6.01814e-06	0.30821	0.0461133	6.68376	2.32892e-11	4.32667e-10	-0.0755479	0.0454815	-1.66107	0.0966999	0.230067
ENSG00000111331	328.419	-0.505167	0.099383	-5.08303	3.71459e-07	6.04018e-06	0.349344	0.0941379	3.71098	0.00020646	0.00121501	-0.85451	0.0984449	-8.68009	3.95453e-18	1.20768e-16
ENSG00000164930	682.759	-0.329255	0.0648414	-5.07784	3.81746e-07	6.20216e-06	-0.209711	0.0653753	-3.2078	0.00133753	0.00633304	-0.119543	0.0670188	-1.78373	0.0744674	0.190058
ENSG00000007392	1883.04	0.24566	0.0483893	5.07675	3.83943e-07	6.23252e-06	0.485619	0.0483154	10.051	9.09206e-24	4.81684e-22	-0.239959	0.0476273	-5.03827	4.69758e-07	4.99533e-06
ENSG00000184347	229.388	-0.611774	0.120615	-5.07211	3.93428e-07	6.38105e-06	0.25189	0.114172	2.20624	0.027367	0.080313	-0.863665	0.120277	-7.18065	6.93793e-13	1.36146e-11
ENSG00000101439	1347.55	-0.290425	0.0572923	-5.06918	3.99529e-07	6.47448e-06	-0.0508136	0.0571953	-0.888422	0.374314	0.560989	-0.239612	0.058064	-4.12668	3.6804e-05	0.000278704
ENSG00000133114	1288.34	0.259256	0.0511704	5.06652	4.05147e-07	6.55743e-06	0.144126	0.0523177	2.75483	0.00587226	0.0223247	0.11513	0.0514186	2.23907	0.0251511	0.0820391
ENSG00000160256	734.698	0.329657	0.065067	5.06643	4.05337e-07	6.55743e-06	0.0637734	0.067378	0.946501	0.343893	0.53052	0.265884	0.0658581	4.03723	5.4086e-05	0.000394297
ENSG00000180776	1828.48	-0.255682	0.0504979	-5.06323	4.12213e-07	6.663e-06	-0.157475	0.05081	-3.0993	0.00193981	0.00875783	-0.0982071	0.0514258	-1.90968	0.0561739	0.15336
ENSG00000130713	2829.53	0.182115	0.0359901	5.06014	4.18946e-07	6.76608e-06	0.127395	0.0366017	3.48057	0.00050035	0.00267187	0.0547201	0.0361892	1.51206	0.13052	0.284298
ENSG00000169714	4760.35	0.154301	0.0304964	5.05964	4.2005e-07	6.77815e-06	-0.00354276	0.0311036	-0.113902	0.909316	0.95124	0.157843	0.0308654	5.11393	3.15517e-07	3.43362e-06
ENSG00000161638	853.487	-0.313081	0.0618934	-5.05839	4.22801e-07	6.81677e-06	-0.0291799	0.0615351	-0.474199	0.635358	0.779113	-0.283901	0.0629185	-4.51221	6.41564e-06	5.57305e-05
ENSG00000149485	1155.24	-0.274293	0.0542488	-5.05621	4.27661e-07	6.88929e-06	-0.304143	0.0552485	-5.505	3.69162e-08	4.57046e-07	0.0298497	0.0561808	0.531315	0.5952	0.762632
ENSG00000140521	1998.42	0.209339	0.041417	5.05442	4.31708e-07	6.9486e-06	0.200873	0.042032	4.77906	1.76118e-06	1.6163e-05	0.00846558	0.0414387	0.204292	0.838126	0.916483
ENSG00000143799	21834.1	0.120014	0.0237472	5.05382	4.33063e-07	6.96451e-06	-0.0102523	0.0239064	-0.428851	0.668032	0.800951	0.130266	0.0238535	5.4611	4.73187e-08	5.75152e-07
ENSG00000146776	635.693	0.368472	0.0729351	5.05205	4.371e-07	7.02351e-06	0.151556	0.0750517	2.01936	0.0434498	0.116347	0.216915	0.0732557	2.96107	0.00306575	0.0142464
ENSG00000177119	2121.69	-0.206565	0.0408888	-5.05186	4.37517e-07	7.02427e-06	-0.219072	0.0415464	-5.27294	1.34257e-07	1.51922e-06	0.0125069	0.042059	0.297364	0.766189	0.87526
ENSG00000100413	1504.93	0.25164	0.0498276	5.05023	4.41285e-07	7.07879e-06	0.218539	0.0505784	4.32079	1.55471e-05	0.000117867	0.0331019	0.0497918	0.664807	0.506174	0.69499
ENSG00000140263	1133.16	0.269934	0.0534724	5.04811	4.46212e-07	7.15179e-06	0.308144	0.0541223	5.69348	1.24479e-08	1.66965e-07	-0.0382096	0.0530527	-0.720219	0.47139	0.667922
ENSG00000179151	2117.35	0.206866	0.0410005	5.04544	4.52477e-07	7.24611e-06	0.209171	0.041558	5.03322	4.82303e-07	4.94244e-06	-0.00230497	0.0409971	-0.0562228	0.955164	0.978751
ENSG00000081087	607.104	-0.343036	0.0680448	-5.04133	4.62319e-07	7.39396e-06	-0.429011	0.0699558	-6.1326	8.64524e-10	1.35876e-08	0.0859755	0.0716758	1.19951	0.230332	0.422033
ENSG00000111540	2244.21	-0.22075	0.043791	-5.041	4.63104e-07	7.39396e-06	-0.105655	0.0440374	-2.39922	0.0164301	0.0528384	-0.115095	0.0445402	-2.58407	0.00976413	0.0379403
ENSG00000179008	23.732	-2.00797	0.398309	-5.04125	4.62512e-07	7.39396e-06	-0.00551235	0.315436	-0.0174753	0.986057	0.993505	-2.00246	0.402435	-4.97587	6.49559e-07	6.73508e-06
ENSG00000101003	2571.29	0.203874	0.0404437	5.04093	4.63264e-07	7.39396e-06	0.0723358	0.0412196	1.75489	0.0792782	0.183969	0.131538	0.0407754	3.22592	0.00125568	0.00654809
ENSG00000169129	61.1714	-1.09359	0.216966	-5.04039	4.6459e-07	7.4089e-06	-0.635688	0.211012	-3.01256	0.0025905	0.0112022	-0.457906	0.230423	-1.98724	0.0468957	0.133709
ENSG00000169718	2159.07	0.237629	0.0471615	5.03861	4.68919e-07	7.47167e-06	0.0637326	0.048051	1.32635	0.184722	0.345898	0.173896	0.0475253	3.65902	0.000253184	0.0015825
ENSG00000213995	843.136	0.334148	0.0663282	5.03779	4.70928e-07	7.49741e-06	0.363013	0.0670628	5.41304	6.19631e-08	7.40514e-07	-0.0288657	0.0656155	-0.439921	0.659994	0.806906
ENSG00000179051	8165.83	0.141071	0.02801	5.03644	4.74268e-07	7.54427e-06	-0.411823	0.028862	-14.2687	3.42878e-46	6.7195e-44	0.552894	0.0287357	19.2407	1.68975e-82	8.92601e-80
ENSG00000143061	1171.8	-0.27562	0.0547362	-5.03543	4.76787e-07	7.578e-06	-0.180819	0.0552006	-3.27567	0.0010541	0.00514053	-0.0948013	0.0561502	-1.68835	0.0913437	0.220956
ENSG00000179387	1171.22	0.256586	0.0509618	5.03488	4.7816e-07	7.59348e-06	-0.131822	0.0533595	-2.47045	0.0134943	0.0449532	0.388408	0.0524561	7.40445	1.31698e-13	2.76184e-12
ENSG00000172354	1421.63	0.241812	0.048052	5.03229	4.84647e-07	7.69008e-06	-0.200985	0.0503648	-3.99058	6.59123e-05	0.000434801	0.442796	0.0496316	8.92166	4.59353e-19	1.51913e-17
ENSG00000103423	2428.91	0.207985	0.0413348	5.03172	4.86103e-07	7.70675e-06	0.117087	0.0420394	2.78517	0.0053499	0.02064	0.0908978	0.0415643	2.18692	0.0287485	0.0914384
ENSG00000107815	1353.67	0.254137	0.050564	5.02604	5.00709e-07	7.93172e-06	0.162582	0.0515874	3.15157	0.00162393	0.00748893	0.091555	0.0507333	1.80463	0.0711322	0.18347
ENSG00000001461	1596.47	-0.226222	0.0450369	-5.02303	5.08637e-07	8.05059e-06	-0.617348	0.0472904	-13.0544	5.99888e-39	7.86066e-37	0.391126	0.0478982	8.16579	3.19349e-16	8.43469e-15
ENSG00000135549	140.591	-0.758854	0.151138	-5.02095	5.14167e-07	8.13136e-06	-0.61208	0.152015	-4.02645	5.66259e-05	0.000378846	-0.146774	0.159766	-0.918683	0.358262	0.56465
ENSG00000115677	12566	0.125242	0.0249485	5.02005	5.16588e-07	8.16286e-06	0.769861	0.0246302	31.2567	1.80814e-214	1.33471e-210	-0.644618	0.0245158	-26.294	2.24591e-152	3.13545e-149
ENSG00000148288	17.9132	-3.36654	0.671453	-5.01381	5.33627e-07	8.4251e-06	0.714926	0.358698	1.99312	0.0462486	0.121897	-4.08146	0.664	-6.14678	7.90704e-10	1.17792e-08
ENSG00000128191	2058.23	0.245414	0.0489518	5.01339	5.34795e-07	8.43655e-06	0.39196	0.0490968	7.98341	1.42345e-15	3.95512e-14	-0.146546	0.0484935	-3.02197	0.00251139	0.0119837
ENSG00000166813	902.172	0.293432	0.0585411	5.01241	5.37512e-07	8.47238e-06	0.311986	0.0593685	5.25507	1.47967e-07	1.66248e-06	-0.0185533	0.0580385	-0.319672	0.749217	0.864532
ENSG00000168528	299.147	-0.532613	0.106332	-5.00899	5.47177e-07	8.61758e-06	-0.545994	0.108296	-5.04169	4.61434e-07	4.74395e-06	0.0133809	0.111811	0.119674	0.904741	0.953825
ENSG00000136628	6755.58	0.155358	0.0310194	5.00841	5.48829e-07	8.63646e-06	-0.0589464	0.0315098	-1.87073	0.0613821	0.151776	0.214304	0.0313449	6.83696	8.08887e-12	1.46794e-10
ENSG00000127362	79.2156	0.975799	0.194877	5.00725	5.52128e-07	8.68118e-06	0.545482	0.203606	2.6791	0.00738201	0.0270878	0.430317	0.188205	2.28642	0.0222295	0.0742441
ENSG00000070214	1627.3	-0.228237	0.0455854	-5.00679	5.53458e-07	8.68787e-06	-0.212955	0.0462601	-4.60343	4.15583e-06	3.52234e-05	-0.0152812	0.0469264	-0.325642	0.744695	0.86235
ENSG00000177613	1101.71	-0.26774	0.0534754	-5.00679	5.53466e-07	8.68787e-06	0.201212	0.0523692	3.84219	0.000121943	0.000759829	-0.468952	0.0535015	-8.76521	1.86427e-18	5.83929e-17
ENSG00000111817	1248.27	-0.251035	0.0501418	-5.0065	5.54296e-07	8.69371e-06	-0.227156	0.0509092	-4.46198	8.12046e-06	6.51078e-05	-0.0238785	0.051777	-0.46118	0.644669	0.796341
ENSG00000151327	473.751	-0.383772	0.0767487	-5.00037	5.72198e-07	8.9671e-06	-0.459598	0.0788659	-5.82759	5.62336e-09	7.90662e-08	0.0758261	0.0810504	0.935543	0.349509	0.556101
ENSG00000088448	1754.63	0.219871	0.044002	4.99683	5.82789e-07	9.12557e-06	0.192909	0.0447164	4.31406	1.6028e-05	0.000121016	0.0269615	0.0440514	0.612046	0.540507	0.720861
ENSG00000150551	467.441	0.409862	0.0820339	4.99625	5.84554e-07	9.14568e-06	0.544309	0.0824713	6.59998	4.11201e-11	7.47009e-10	-0.134447	0.0797527	-1.6858	0.0918334	0.221782
ENSG00000162129	1611.72	0.231535	0.0463501	4.99534	5.87334e-07	9.18162e-06	0.167835	0.0472035	3.55556	0.000377178	0.00208035	0.0636998	0.0464866	1.37028	0.170598	0.343605
ENSG00000048162	585.404	0.357113	0.0715254	4.99281	5.9508e-07	9.29508e-06	0.312773	0.0729006	4.29041	1.78346e-05	0.000133068	0.0443393	0.0708761	0.625589	0.531585	0.71447
ENSG00000153029	421.446	-0.402742	0.0806677	-4.99261	5.95695e-07	9.29704e-06	-0.25492	0.0811534	-3.14121	0.00168252	0.00773635	-0.147822	0.0837729	-1.76456	0.0776376	0.19605
ENSG00000177192	1261.73	0.261983	0.052491	4.99101	6.00632e-07	9.36641e-06	0.430504	0.0526344	8.17913	2.85895e-16	8.44153e-15	-0.168521	0.0516447	-3.26308	0.00110209	0.00587251
ENSG00000123595	422.121	-0.438199	0.0878173	-4.9899	6.04116e-07	9.41302e-06	-0.659245	0.0910614	-7.23956	4.50128e-13	1.00485e-11	0.221046	0.0934163	2.36624	0.0179696	0.0622393
ENSG00000123388	331.193	0.480735	0.096376	4.98811	6.09716e-07	9.49251e-06	0.621818	0.0968498	6.42043	1.35886e-10	2.34543e-09	-0.141083	0.092944	-1.51794	0.129031	0.281966
ENSG00000164713	495.813	0.388752	0.0779386	4.98793	6.10291e-07	9.49369e-06	-0.118445	0.082319	-1.43885	0.150193	0.297471	0.507197	0.0802319	6.32164	2.58805e-10	4.04667e-09
ENSG00000164604	69.721	1.03388	0.207342	4.98638	6.1522e-07	9.56255e-06	0.821625	0.21331	3.85178	0.00011726	0.000732505	0.212259	0.194294	1.09246	0.274629	0.475054
ENSG00000129636	1127.14	-0.258006	0.0517455	-4.98606	6.16228e-07	9.5704e-06	-0.179088	0.0523238	-3.42269	0.000620037	0.00321789	-0.0789182	0.0532956	-1.48076	0.13867	0.296235
ENSG00000144681	222.607	-0.571316	0.114666	-4.98245	6.27827e-07	9.73464e-06	-0.331306	0.114343	-2.89748	0.00376173	0.0153216	-0.24001	0.119374	-2.01057	0.0443707	0.128155
ENSG00000204610	9.4738	-4.15852	0.834617	-4.98255	6.27531e-07	9.73464e-06	-2.35687	0.59131	-3.98584	6.72427e-05	0.000442391	-1.80165	0.916389	-1.96603	0.0492947	0.138748
ENSG00000179820	1030.89	-0.31249	0.0627283	-4.98164	6.30478e-07	9.76779e-06	-0.148734	0.0629148	-2.36406	0.0180759	0.0572661	-0.163756	0.0640032	-2.55855	0.0105109	0.0403447
ENSG00000205885	9.25948	-6.24333	1.25358	-4.9804	6.34542e-07	9.82275e-06	-3.81932	0.775118	-4.9274	8.33299e-07	8.1544e-06	-2.42402	1.40099	-1.73022	0.0835906	0.206845
ENSG00000203485	1324.04	0.254652	0.0511608	4.97748	6.4419e-07	9.964e-06	0.26194	0.0518507	5.0518	4.37656e-07	4.51836e-06	-0.00728802	0.0509588	-0.143018	0.886276	0.943839
ENSG00000242125	2631.3	0.219896	0.044209	4.974	6.55842e-07	1.0136e-05	0.177865	0.0447159	3.97768	6.95912e-05	0.000455949	0.0420304	0.0442745	0.949314	0.342461	0.548909
ENSG00000163468	9379.87	0.143612	0.0288847	4.97189	6.63022e-07	1.02386e-05	0.0493878	0.0291539	1.69403	0.0902587	0.203273	0.0942239	0.0290321	3.2455	0.00117244	0.00617498
ENSG00000083168	4508.59	0.159021	0.0320128	4.96743	6.78465e-07	1.04686e-05	0.132143	0.0324009	4.07837	4.53533e-05	0.00031008	0.0268783	0.0321443	0.836176	0.403056	0.60696
ENSG00000245729	2277.9	0.226976	0.0457017	4.96646	6.81856e-07	1.05124e-05	0.623023	0.0452969	13.7542	4.80563e-43	7.95594e-41	-0.396047	0.0447129	-8.85756	8.17845e-19	2.6597e-17
ENSG00000204574	3879.62	0.180819	0.0364287	4.96363	6.91865e-07	1.06581e-05	0.151011	0.0368285	4.10039	4.12449e-05	0.000284538	0.0298075	0.03653	0.815973	0.414516	0.616944
ENSG00000135750	424.323	-0.409829	0.0825836	-4.9626	6.95574e-07	1.07065e-05	-0.0463071	0.0814363	-0.56863	0.569607	0.730651	-0.363522	0.0842091	-4.3169	1.58236e-05	0.000128382
ENSG00000101577	591.847	-0.366655	0.0739448	-4.9585	7.10402e-07	1.09259e-05	-0.300122	0.0748144	-4.01156	6.0319e-05	0.000401098	-0.0665329	0.0766351	-0.868178	0.385297	0.589666
ENSG00000182768	1187.4	0.266323	0.0537149	4.95809	7.11895e-07	1.09401e-05	0.151332	0.0548982	2.75659	0.00584076	0.0222163	0.114992	0.0539426	2.13174	0.0330284	0.102069
ENSG00000154265	906.766	-0.29778	0.0600758	-4.95674	7.16874e-07	1.10077e-05	-0.284786	0.0610226	-4.6669	3.05784e-06	2.67019e-05	-0.0129938	0.0621991	-0.208907	0.83452	0.914636
ENSG00000049130	703.56	-0.330137	0.0666277	-4.95496	7.23452e-07	1.10997e-05	-0.0902632	0.0664639	-1.35808	0.174439	0.331668	-0.239874	0.0680815	-3.52334	0.000426146	0.00253393
ENSG00000182872	2315.44	0.196089	0.0395775	4.95457	7.24911e-07	1.11132e-05	0.279606	0.0398981	7.008	2.41745e-12	5.00322e-11	-0.0835169	0.0393822	-2.12067	0.0339492	0.104313
ENSG00000077514	1115.66	0.253641	0.0512023	4.95371	7.28116e-07	1.11533e-05	0.0131301	0.0530564	0.247475	0.804541	0.889893	0.240511	0.0520834	4.6178	3.87824e-06	3.51741e-05
ENSG00000108349	4285.78	0.16934	0.034186	4.95348	7.2899e-07	1.11577e-05	0.235596	0.034416	6.84553	7.61938e-12	1.49056e-10	-0.0662562	0.0341391	-1.94077	0.0522858	0.145218
ENSG00000143390	1582.34	0.223374	0.0451059	4.95222	7.33728e-07	1.12212e-05	0.120671	0.0461306	2.61585	0.0089005	0.0317292	0.102703	0.0454169	2.26135	0.0237378	0.0782519
ENSG00000121152	1859.69	0.207358	0.0419111	4.94756	7.51488e-07	1.14836e-05	0.135237	0.0427584	3.16282	0.00156247	0.00725384	0.0721206	0.0421472	1.71116	0.0870515	0.213186
ENSG00000249306	43.8762	-1.25496	0.253668	-4.94728	7.52581e-07	1.14911e-05	-0.648408	0.24179	-2.6817	0.00732488	0.0269093	-0.606556	0.269586	-2.24996	0.0244518	0.0800922
ENSG00000140350	6297.05	0.150801	0.0304851	4.94671	7.54774e-07	1.15153e-05	0.153458	0.0307408	4.992	5.97558e-07	6.01497e-06	-0.00265722	0.030556	-0.0869625	0.930701	0.966966
ENSG00000125354	1467.36	-0.225127	0.0455202	-4.94564	7.58957e-07	1.15698e-05	-0.287991	0.0465762	-6.18323	6.28012e-10	1.00414e-08	0.0628648	0.047288	1.3294	0.183715	0.36163
ENSG00000133619	432.477	0.447312	0.0905095	4.94215	7.72642e-07	1.1769e-05	0.154434	0.0934381	1.6528	0.098372	0.217042	0.292878	0.090877	3.22279	0.00126947	0.00661121
ENSG00000121310	86.9479	-0.980539	0.1985	-4.93975	7.82223e-07	1.19054e-05	0.454613	0.176668	2.57326	0.0100746	0.0352119	-1.43515	0.195603	-7.33707	2.18312e-13	4.51526e-12
ENSG00000119729	1357.24	-0.238658	0.0483277	-4.93833	7.87948e-07	1.1983e-05	-0.0165531	0.0482818	-0.342844	0.731716	0.844686	-0.222105	0.0491197	-4.52171	6.13422e-06	5.36196e-05
ENSG00000146826	304.39	0.480433	0.0973109	4.93709	7.92964e-07	1.20496e-05	0.159785	0.101367	1.5763	0.114957	0.243703	0.320648	0.0977519	3.28022	0.00103726	0.00555886
ENSG00000116560	17682.5	0.11398	0.0230888	4.9366	7.94947e-07	1.20701e-05	0.262198	0.0231248	11.3384	8.46564e-30	6.94339e-28	-0.148218	0.0230562	-6.42855	1.28825e-10	2.06723e-09
ENSG00000185684	1024.05	0.278581	0.0564566	4.93444	8.03818e-07	1.21951e-05	0.469484	0.0565324	8.3047	1.00071e-16	3.08646e-15	-0.190903	0.0553131	-3.45131	0.000557865	0.00321541
ENSG00000008513	680.384	-0.354852	0.0719534	-4.9317	8.15186e-07	1.23577e-05	0.80586	0.0669028	12.0452	2.05486e-33	2.01349e-31	-1.16071	0.0692182	-16.7689	4.12107e-63	1.16734e-60
ENSG00000174165	236.678	-0.529188	0.107345	-4.92977	8.23286e-07	1.24705e-05	-0.51014	0.109432	-4.66169	3.13628e-06	2.73114e-05	-0.0190478	0.113813	-0.16736	0.867087	0.933679
ENSG00000258881	83.4417	0.957423	0.194246	4.92892	8.26872e-07	1.25149e-05	0.705107	0.200179	3.52238	0.000427685	0.00232533	0.252316	0.184996	1.3639	0.1726	0.345925
ENSG00000003756	1976.65	0.207299	0.0421161	4.92207	8.56315e-07	1.29502e-05	0.459436	0.0420009	10.9387	7.52593e-28	5.44646e-26	-0.252137	0.0413656	-6.09534	1.09202e-09	1.60117e-08
ENSG00000156697	1557.82	0.232787	0.047299	4.92162	8.58328e-07	1.29704e-05	0.273381	0.0478303	5.71563	1.09296e-08	1.47943e-07	-0.0405933	0.0470752	-0.862306	0.388519	0.593065
ENSG00000135486	33199.2	0.140547	0.028564	4.92043	8.63522e-07	1.30385e-05	0.0409117	0.0286427	1.42834	0.153193	0.301847	0.0996355	0.0286085	3.48273	0.000496333	0.00289577
ENSG00000130770	1181.38	-0.263706	0.0535992	-4.91996	8.65601e-07	1.30595e-05	0.024566	0.0532866	0.461017	0.644787	0.786403	-0.288272	0.0542645	-5.31235	1.08219e-07	1.25453e-06
ENSG00000166734	2163.11	-0.226759	0.0460917	-4.91974	8.66576e-07	1.30639e-05	-0.146613	0.0464254	-3.15803	0.00158837	0.00735714	-0.0801461	0.0469296	-1.70779	0.0876746	0.21412
ENSG00000146411	418.19	-0.409897	0.0833301	-4.91895	8.70097e-07	1.31066e-05	-0.385718	0.0847649	-4.55044	5.35335e-06	4.44174e-05	-0.024179	0.0872736	-0.277048	0.781743	0.884212
ENSG00000095321	154.928	-0.641104	0.130394	-4.91667	8.8027e-07	1.32493e-05	-0.587343	0.132604	-4.4293	9.45415e-06	7.49865e-05	-0.0537616	0.139291	-0.385966	0.699522	0.832906
ENSG00000185666	113.979	-0.76293	0.155337	-4.91145	9.04061e-07	1.35966e-05	-0.346599	0.151978	-2.28058	0.0225732	0.0686841	-0.416331	0.16209	-2.56852	0.0102134	0.0394195
ENSG00000117519	2005.94	-0.21665	0.0441431	-4.9079	9.20586e-07	1.38342e-05	-0.186169	0.0446627	-4.16834	3.0682e-05	0.000217634	-0.0304801	0.0451966	-0.674389	0.500064	0.689805
ENSG00000162244	6113.36	0.177399	0.0361473	4.90768	9.21608e-07	1.38387e-05	0.227363	0.0363174	6.26046	3.83843e-10	6.31047e-09	-0.0499643	0.0361253	-1.38308	0.166639	0.33807
ENSG00000103479	2250.08	-0.197261	0.0401964	-4.90742	9.22819e-07	1.38459e-05	-0.124633	0.0405824	-3.0711	0.00213269	0.00948744	-0.072628	0.0410644	-1.76864	0.0769547	0.194652
ENSG00000071575	1212.01	-0.244655	0.0498862	-4.90427	9.37777e-07	1.40414e-05	-0.627196	0.0525314	-11.9395	7.36992e-33	7.00459e-31	0.382541	0.0533106	7.1757	7.19372e-13	1.41024e-11
ENSG00000105063	2012.32	0.218918	0.0446386	4.90423	9.37936e-07	1.40414e-05	0.214913	0.045193	4.75545	1.98009e-06	1.80004e-05	0.0040052	0.0446191	0.0897643	0.928474	0.966079
ENSG00000160285	2066.49	0.20666	0.0421394	4.90421	9.38062e-07	1.40414e-05	0.121955	0.0429336	2.84055	0.00450352	0.0179017	0.0847049	0.0423895	1.99825	0.0456896	0.131093
ENSG00000104824	6322.72	0.151419	0.0308766	4.90401	9.38976e-07	1.4044e-05	0.175047	0.0311022	5.62811	1.82193e-08	2.37613e-07	-0.0236274	0.0309186	-0.764181	0.44476	0.64487
ENSG00000011485	2836.35	0.200888	0.0409683	4.9035	9.41438e-07	1.40698e-05	0.0861121	0.0416288	2.06857	0.0385866	0.10586	0.114776	0.0412346	2.78349	0.0053778	0.0230466
ENSG00000167996	4088.11	-0.196654	0.040112	-4.90264	9.45575e-07	1.41205e-05	0.0234849	0.0400972	0.585699	0.558078	0.723234	-0.220139	0.0403749	-5.45238	4.97005e-08	6.01484e-07
ENSG00000215246	114.261	-0.842359	0.171964	-4.89847	9.65876e-07	1.44124e-05	0.491422	0.15509	3.16863	0.00153157	0.00712982	-1.33378	0.168983	-7.89299	2.95037e-15	7.15447e-14
ENSG00000101384	1428.8	-0.232405	0.0474481	-4.8981	9.67686e-07	1.44281e-05	-0.375612	0.0488102	-7.69535	1.41107e-14	3.60832e-13	0.143206	0.0495186	2.89198	0.00382827	0.0172127
ENSG00000158623	1435.85	0.228368	0.0466432	4.89606	9.77777e-07	1.45671e-05	-0.175368	0.048854	-3.58964	0.000331133	0.00185843	0.403736	0.0481425	8.38627	5.01819e-17	1.40718e-15
ENSG00000143294	2299.42	0.194189	0.0396696	4.89517	9.82228e-07	1.4622e-05	0.243208	0.0400806	6.06796	1.29542e-09	1.99216e-08	-0.0490182	0.039573	-1.23868	0.215464	0.403155
ENSG00000129515	984.331	-0.27357	0.0559446	-4.89001	1.00829e-06	1.49864e-05	-0.279049	0.056963	-4.89877	9.64373e-07	9.32578e-06	0.00547906	0.0580263	0.0944236	0.924773	0.96399
ENSG00000104967	328.819	0.449069	0.0918325	4.89009	1.00791e-06	1.49864e-05	-0.126256	0.0979403	-1.28911	0.19736	0.362189	0.575325	0.0948896	6.0631	1.33525e-09	1.9389e-08
ENSG00000163629	4325.29	-0.167824	0.0343382	-4.88739	1.0218e-06	1.51755e-05	-0.245688	0.0348358	-7.05273	1.75436e-12	3.6825e-11	0.0778632	0.0350768	2.21979	0.0264329	0.0853812
ENSG00000167113	715.788	0.327478	0.0670075	4.88717	1.02294e-06	1.51805e-05	0.178206	0.0687307	2.59282	0.00951924	0.0335728	0.149271	0.067169	2.22232	0.0262617	0.0849248
ENSG00000078319	548.427	0.376108	0.0769987	4.8846	1.03639e-06	1.53681e-05	0.0114132	0.0801704	0.142361	0.886795	0.939661	0.364695	0.0782429	4.66106	3.14583e-06	2.89615e-05
ENSG00000100814	1005.95	-0.272912	0.0558767	-4.88418	1.0386e-06	1.5389e-05	-0.516564	0.0580339	-8.90106	5.5314e-19	2.00152e-17	0.243652	0.0590055	4.12931	3.63852e-05	0.00027596
ENSG00000143869	665.427	0.332457	0.0681397	4.87905	1.06599e-06	1.57824e-05	-0.0838361	0.0714034	-1.17412	0.240347	0.415527	0.416293	0.0698551	5.95938	2.53203e-09	3.56032e-08
ENSG00000196419	12490.1	0.147794	0.0302933	4.87875	1.06759e-06	1.57939e-05	0.0302864	0.0305016	0.992944	0.320737	0.50665	0.117507	0.0304121	3.86383	0.000111623	0.000760432
ENSG00000119541	834.211	-0.297256	0.0609581	-4.8764	1.08037e-06	1.59705e-05	-0.103554	0.0610416	-1.69645	0.0898003	0.20259	-0.193702	0.0623693	-3.10573	0.00189807	0.00935867
ENSG00000151718	1727.35	0.212787	0.0436554	4.87424	1.0923e-06	1.61343e-05	0.142033	0.0445261	3.18988	0.00142331	0.00669057	0.0707541	0.0438769	1.61256	0.10684	0.24768
ENSG00000198743	3075.27	0.190369	0.0390577	4.87405	1.09333e-06	1.6137e-05	-0.296547	0.0404994	-7.32225	2.43849e-13	5.57279e-12	0.486916	0.0401721	12.1207	8.20213e-34	6.57011e-32
ENSG00000147883	679.182	-0.32518	0.0667289	-4.87315	1.09834e-06	1.61859e-05	-0.32973	0.0679777	-4.85057	1.23109e-06	1.16743e-05	0.00455058	0.069507	0.0654694	0.9478	0.975305
ENSG00000095713	50.9438	-1.11037	0.22785	-4.87326	1.0977e-06	1.61859e-05	-1.49039	0.245861	-6.06192	1.34508e-09	2.0628e-08	0.380012	0.263636	1.44143	0.149464	0.312736
ENSG00000111885	1306.74	-0.261561	0.0536818	-4.87243	1.10232e-06	1.62319e-05	-0.0937303	0.0538364	-1.74102	0.08168	0.188241	-0.16783	0.0546803	-3.0693	0.00214559	0.010411
ENSG00000196878	17.9178	-2.09567	0.430244	-4.87089	1.11099e-06	1.63469e-05	-2.39372	0.465152	-5.14611	2.65941e-07	2.85748e-06	0.298054	0.522589	0.57034	0.568447	0.742444
ENSG00000157388	289.074	0.523302	0.107516	4.86721	1.13186e-06	1.66412e-05	1.1304	0.104752	10.7912	3.78835e-27	2.55771e-25	-0.607096	0.0995061	-6.1011	1.05344e-09	1.54575e-08
ENSG00000205542	75.3825	-0.913342	0.187693	-4.86613	1.13802e-06	1.67188e-05	-1.06341	0.19583	-5.43028	5.62645e-08	6.7753e-07	0.15007	0.208578	0.719492	0.471838	0.66808
ENSG00000174804	633.571	-0.332584	0.0683658	-4.86477	1.14593e-06	1.6822e-05	-0.306831	0.0694859	-4.41574	1.00665e-05	7.93898e-05	-0.0257522	0.0711341	-0.362023	0.717335	0.845709
ENSG00000099250	2740.06	-0.187869	0.0386226	-4.86421	1.14913e-06	1.68559e-05	0.0378505	0.0385862	0.980934	0.326625	0.512442	-0.225719	0.0389978	-5.788	7.12302e-09	9.45142e-08
ENSG00000106245	1350.52	0.275315	0.0566046	4.86383	1.15133e-06	1.68753e-05	-0.0691342	0.0583347	-1.18513	0.235966	0.41042	0.34445	0.0575579	5.98441	2.17181e-09	3.07372e-08
ENSG00000165724	1359.04	0.248808	0.0511674	4.86262	1.15843e-06	1.69662e-05	0.133936	0.0522566	2.56304	0.010376	0.0360828	0.114872	0.0514396	2.23314	0.0255395	0.0830464
ENSG00000167615	4298.02	0.1956	0.040229	4.86216	1.16109e-06	1.69921e-05	0.431575	0.0401952	10.737	6.82274e-27	4.55089e-25	-0.235975	0.0399091	-5.91282	3.36308e-09	4.63877e-08
ENSG00000149273	16252.9	0.141724	0.0291531	4.86136	1.16584e-06	1.70486e-05	0.0706791	0.0292954	2.41264	0.0158375	0.0513543	0.0710444	0.029226	2.43087	0.0150628	0.0541448
ENSG00000196313	2175.7	0.201081	0.0413703	4.86052	1.17078e-06	1.71076e-05	0.222787	0.0418578	5.32248	1.02364e-07	1.18381e-06	-0.0217061	0.041329	-0.525203	0.599442	0.766259
ENSG00000165169	442.638	-0.387957	0.0798762	-4.85698	1.1919e-06	1.74029e-05	-0.395845	0.0815274	-4.85536	1.2017e-06	1.14262e-05	0.00788741	0.0838454	0.0940708	0.925053	0.964121
ENSG00000102226	3618.07	-0.18611	0.0383253	-4.85608	1.19734e-06	1.74688e-05	-0.124144	0.0385968	-3.21643	0.00129796	0.00617076	-0.0619666	0.038894	-1.59322	0.111111	0.254852
ENSG00000164061	429.715	0.441556	0.0909446	4.85522	1.20251e-06	1.75309e-05	0.466422	0.0919959	5.07003	3.97747e-07	4.14499e-06	-0.0248661	0.0892086	-0.278741	0.780444	0.883509
ENSG00000160959	650.34	0.359739	0.074104	4.85451	1.20684e-06	1.75805e-05	0.427024	0.0747707	5.71112	1.12238e-08	1.51463e-07	-0.0672855	0.0729316	-0.922584	0.356224	0.562668
ENSG00000197958	9254.51	0.166556	0.0343148	4.85377	1.21137e-06	1.76329e-05	0.221479	0.0344299	6.43275	1.25312e-10	2.17309e-09	-0.0549228	0.0343042	-1.60105	0.109366	0.25204
ENSG00000115652	955.634	-0.271211	0.0558868	-4.85286	1.21696e-06	1.77008e-05	-0.201525	0.0565656	-3.56267	0.000367104	0.0020339	-0.0696861	0.0576769	-1.20821	0.226965	0.418051
ENSG00000025293	1712.15	0.207289	0.0427161	4.8527	1.21789e-06	1.77009e-05	-0.0427755	0.0442136	-0.967474	0.333307	0.51932	0.250064	0.0435969	5.73582	9.70389e-09	1.27034e-07
ENSG00000164976	273.301	-0.4789	0.0986991	-4.85212	1.22148e-06	1.77147e-05	-0.944913	0.105992	-8.91496	4.87978e-19	1.77735e-17	0.466013	0.109257	4.2653	1.99635e-05	0.000159455
ENSG00000135372	2533.24	0.191121	0.0393887	4.85218	1.2211e-06	1.77147e-05	0.179972	0.0399078	4.5097	6.49184e-06	5.30291e-05	0.011149	0.0394592	0.282545	0.777526	0.881789
ENSG00000169738	1150.97	0.247094	0.0509252	4.8521	1.22164e-06	1.77147e-05	-0.298316	0.0540775	-5.51644	3.45928e-08	4.30483e-07	0.54541	0.0532319	10.2459	1.23443e-24	5.98683e-23
ENSG00000115268	12359.7	0.151804	0.0313344	4.84464	1.26843e-06	1.83792e-05	0.160884	0.0314576	5.1143	3.14903e-07	3.33502e-06	-0.00907958	0.0313648	-0.289483	0.772212	0.878741
ENSG00000106025	1066.46	0.270262	0.0558223	4.84147	1.28883e-06	1.86606e-05	-0.0676035	0.0580082	-1.16541	0.243852	0.41985	0.337865	0.057035	5.92383	3.14529e-09	4.3599e-08
ENSG00000180806	636.148	0.337231	0.0697129	4.83743	1.31528e-06	1.90291e-05	0.477665	0.0700661	6.81735	9.27368e-12	1.80393e-10	-0.140434	0.0681547	-2.06051	0.0393497	0.116865
ENSG00000151131	1948.72	0.204905	0.0423642	4.83675	1.31981e-06	1.908e-05	0.137231	0.0431524	3.18016	0.00147195	0.00688412	0.0676732	0.0425808	1.58929	0.111995	0.256107
ENSG00000170962	270.313	-0.501033	0.1036	-4.83622	1.3233e-06	1.91015e-05	-0.010126	0.100922	-0.100335	0.920079	0.956792	-0.490907	0.105313	-4.66143	3.1402e-06	2.89233e-05
ENSG00000111669	13447.9	0.140603	0.0290727	4.83626	1.32306e-06	1.91015e-05	0.403953	0.0290414	13.9096	5.54251e-44	9.66447e-42	-0.26335	0.0289502	-9.09666	9.31514e-20	3.23383e-18
ENSG00000234771	228.05	0.548451	0.113512	4.83166	1.354e-06	1.95298e-05	0.655735	0.114372	5.73334	9.847e-09	1.3444e-07	-0.107283	0.108854	-0.985575	0.324342	0.529994
ENSG00000130517	561.432	-0.362965	0.0751469	-4.83007	1.36482e-06	1.9671e-05	-0.171315	0.0752619	-2.27626	0.0228306	0.0693435	-0.19165	0.0772014	-2.48246	0.0130477	0.0481437
ENSG00000231607	862.711	0.301707	0.062472	4.82948	1.36892e-06	1.97152e-05	0.668993	0.0618188	10.8218	2.71296e-27	1.86579e-25	-0.367286	0.0603076	-6.09021	1.12764e-09	1.64986e-08
ENSG00000105323	15976.9	0.113232	0.0234505	4.82856	1.37525e-06	1.97913e-05	0.101781	0.0235921	4.3142	1.60185e-05	0.000120985	0.0114514	0.023521	0.486858	0.626359	0.784907
ENSG00000198846	11.3785	-3.12194	0.646601	-4.82823	1.37754e-06	1.98092e-05	-1.14935	0.483541	-2.37695	0.0174563	0.0555897	-1.97258	0.681957	-2.89253	0.00382152	0.0171863
ENSG00000134709	1419.44	-0.240838	0.0498829	-4.82807	1.37864e-06	1.98102e-05	-0.348654	0.0510553	-6.82895	8.55356e-12	1.66889e-10	0.107816	0.0517663	2.08275	0.0372741	0.112014
ENSG00000083635	781.118	0.293606	0.0608163	4.82775	1.38083e-06	1.98134e-05	0.277007	0.0619072	4.47456	7.65683e-06	6.17932e-05	0.0165987	0.0604446	0.27461	0.783616	0.885177
ENSG00000137817	1542.81	0.246135	0.0509835	4.82773	1.38095e-06	1.98134e-05	0.24359	0.0516089	4.71992	2.35934e-06	2.10337e-05	0.00254466	0.0508687	0.050024	0.960103	0.980778
ENSG00000180592	630.364	-0.322423	0.0667958	-4.82699	1.38612e-06	1.98726e-05	-0.370505	0.0684162	-5.41546	6.11327e-08	7.30985e-07	0.0480822	0.0700237	0.686656	0.4923	0.684162
ENSG00000084073	2705.58	-0.192858	0.0399653	-4.82563	1.39559e-06	1.99932e-05	-0.0116404	0.040033	-0.29077	0.771227	0.870347	-0.181217	0.0404407	-4.48106	7.42732e-06	6.36697e-05
ENSG00000205476	1017.15	0.282631	0.0585832	4.82444	1.40398e-06	2.00983e-05	0.220277	0.0596361	3.69369	0.000221027	0.0012918	0.062354	0.0585304	1.06533	0.286728	0.488545
ENSG00000165732	10827.8	0.119787	0.0248317	4.82394	1.40752e-06	2.01339e-05	-0.00191255	0.0251297	-0.0761073	0.939334	0.967977	0.121699	0.0250282	4.86249	1.15921e-06	1.15419e-05
ENSG00000196083	202.193	-0.598939	0.124231	-4.82119	1.42702e-06	2.03974e-05	-0.421041	0.124589	-3.37944	0.000726342	0.00369088	-0.177898	0.129841	-1.37012	0.170649	0.343672
ENSG00000105618	1836.47	0.21221	0.0440244	4.82029	1.43351e-06	2.04749e-05	0.229342	0.0445791	5.14461	2.68074e-07	2.879e-06	-0.0171315	0.043958	-0.389725	0.69674	0.831287
ENSG00000106615	1740.84	0.220036	0.0456617	4.81884	1.44397e-06	2.06089e-05	-0.194702	0.0475708	-4.09289	4.26038e-05	0.000292637	0.414738	0.0469922	8.82568	1.08794e-18	3.50886e-17
ENSG00000101443	12.861	-2.79722	0.58071	-4.8169	1.45803e-06	2.07939e-05	-1.07679	0.461858	-2.33143	0.0197308	0.0614367	-1.72043	0.613802	-2.80291	0.00506439	0.0218845
ENSG00000103653	2194.71	0.192889	0.0400548	4.81564	1.46731e-06	2.09106e-05	-0.0469354	0.0412775	-1.13707	0.255509	0.433581	0.239825	0.0407979	5.87836	4.14363e-09	5.65859e-08
ENSG00000106031	3882.79	-0.173552	0.0360551	-4.81353	1.48291e-06	2.1117e-05	-0.210101	0.0365057	-5.75528	8.64982e-09	1.18975e-07	0.0365486	0.036773	0.993898	0.320272	0.525233
ENSG00000180530	983.75	0.278051	0.0577901	4.8114	1.49877e-06	2.1327e-05	-0.0715786	0.0601276	-1.19045	0.233871	0.40806	0.34963	0.0590816	5.91775	3.26379e-09	4.51136e-08
ENSG00000168209	1276.22	0.235219	0.0488973	4.81047	1.50573e-06	2.14099e-05	-0.235549	0.0515471	-4.5696	4.88661e-06	4.08355e-05	0.470768	0.0507753	9.2716	1.83383e-20	6.71201e-19
ENSG00000145569	1102.29	0.257206	0.0534739	4.80993	1.50983e-06	2.14362e-05	0.126962	0.054817	2.31611	0.0205525	0.0634778	0.130244	0.053826	2.41972	0.0155325	0.0553577
ENSG00000177700	740.226	0.315534	0.0656002	4.80996	1.50958e-06	2.14362e-05	0.0927854	0.0676674	1.3712	0.170313	0.326008	0.222749	0.0662187	3.36384	0.000768666	0.0042756
ENSG00000130202	1071.27	-0.265215	0.0551638	-4.80778	1.52619e-06	2.16523e-05	-0.134493	0.0555088	-2.42291	0.0153966	0.0501408	-0.130722	0.0565113	-2.31321	0.0207113	0.0701322
ENSG00000117298	1530.82	-0.232046	0.0482818	-4.80607	1.53929e-06	2.18219e-05	-0.661993	0.0506382	-13.073	4.6985e-39	6.26797e-37	0.429947	0.0512412	8.39065	4.83447e-17	1.35761e-15
ENSG00000166881	3320.32	-0.169895	0.0353534	-4.80563	1.54268e-06	2.18484e-05	-0.123696	0.0357066	-3.46423	0.000531747	0.00281106	-0.0461991	0.0360249	-1.28242	0.199696	0.382802
ENSG00000183248	265.259	-0.483426	0.100598	-4.80553	1.54346e-06	2.18484e-05	-0.150397	0.0993641	-1.51359	0.130129	0.267643	-0.33303	0.103586	-3.21501	0.00130442	0.00677154
ENSG00000169067	9.71925	-2.95309	0.614794	-4.80339	1.56002e-06	2.20593e-05	-4.06436	0.830356	-4.89472	9.84483e-07	9.49951e-06	1.11126	0.933063	1.19098	0.23366	0.426069
ENSG00000167522	5044.6	0.145029	0.0301937	4.80329	1.56081e-06	2.20593e-05	-0.324564	0.0313106	-10.366	3.54188e-25	2.05327e-23	0.469593	0.0311138	15.0928	1.80716e-51	3.39624e-49
ENSG00000213424	9.56266	-6.0945	1.26885	-4.80316	1.56183e-06	2.20593e-05	0.508021	0.517047	0.982543	0.325833	0.511778	-6.60252	1.26476	-5.22038	1.78554e-07	2.0045e-06
ENSG00000186480	2317.84	-0.190141	0.0396162	-4.79956	1.59013e-06	2.24424e-05	-0.556629	0.0412909	-13.4807	2.03304e-41	3.042e-39	0.366488	0.0416964	8.78944	1.50303e-18	4.75351e-17
ENSG00000163624	618.465	-0.339646	0.0707818	-4.7985	1.5986e-06	2.25451e-05	-0.355211	0.0721474	-4.92341	8.5051e-07	8.30814e-06	0.0155647	0.0737941	0.210921	0.832949	0.913862
ENSG00000164307	562.339	-0.355775	0.0741533	-4.79783	1.60395e-06	2.26038e-05	-0.322496	0.0752758	-4.2842	1.83402e-05	0.000136427	-0.0332787	0.0771097	-0.431577	0.666049	0.810985
ENSG00000056487	252.221	0.495492	0.103304	4.79646	1.61497e-06	2.27423e-05	0.124899	0.108351	1.15273	0.249021	0.426066	0.370593	0.104173	3.55746	0.000374457	0.00225331
ENSG00000198836	2793.72	-0.171306	0.0357423	-4.7928	1.64468e-06	2.31435e-05	-0.058247	0.0359867	-1.61857	0.10554	0.228352	-0.113059	0.0363709	-3.1085	0.00188039	0.00929259
ENSG00000196352	1181.2	-0.262759	0.054833	-4.79198	1.6514e-06	2.32208e-05	-0.107442	0.0550501	-1.95171	0.0509721	0.131146	-0.155317	0.0559645	-2.77528	0.00551549	0.0235423
ENSG00000149084	1278.07	-0.26622	0.055563	-4.79131	1.65695e-06	2.32817e-05	-0.137965	0.0558597	-2.46984	0.0135174	0.0450004	-0.128255	0.0566985	-2.26206	0.0236938	0.0781429
ENSG00000196510	2233.68	0.228762	0.0477529	4.79052	1.66348e-06	2.33562e-05	0.356151	0.0479319	7.43036	1.08304e-13	2.55692e-12	-0.127389	0.0474051	-2.68725	0.00720426	0.0295132
ENSG00000086619	1089.5	-0.252068	0.0526548	-4.78717	1.6915e-06	2.37322e-05	0.0327141	0.0523258	0.625199	0.53184	0.701465	-0.284782	0.0533571	-5.33728	9.43525e-08	1.10493e-06
ENSG00000100726	1178.82	0.270185	0.0564645	4.78505	1.70949e-06	2.39668e-05	0.286376	0.0571336	5.0124	5.37556e-07	5.47319e-06	-0.0161911	0.0561652	-0.288277	0.773135	0.879258
ENSG00000091490	744.516	-0.311489	0.0651208	-4.78325	1.7248e-06	2.41637e-05	-0.232288	0.0658252	-3.52886	0.000417354	0.00227587	-0.0792016	0.0672323	-1.17803	0.238784	0.431814
ENSG00000198646	2946.08	0.19547	0.0408716	4.78254	1.73092e-06	2.42316e-05	0.251409	0.0411702	6.10658	1.01787e-09	1.58962e-08	-0.0559389	0.0407813	-1.37168	0.170163	0.342976
ENSG00000135346	10.4425	-3.05845	0.639543	-4.78225	1.73348e-06	2.42317e-05	-2.3005	0.57949	-3.96987	7.1913e-05	0.000469491	-0.757957	0.734593	-1.03181	0.302163	0.505632
ENSG00000165816	65.4481	-1.01314	0.211853	-4.78228	1.73315e-06	2.42317e-05	-0.717224	0.209903	-3.41693	0.000633327	0.00327917	-0.295917	0.226346	-1.30737	0.191088	0.371956
ENSG00000020181	375.171	0.427273	0.0893649	4.78122	1.74238e-06	2.43383e-05	0.0556087	0.0933567	0.595658	0.551404	0.717524	0.371664	0.0905888	4.10276	4.08248e-05	0.000305951
ENSG00000165689	1856.86	0.225839	0.0472375	4.78092	1.74496e-06	2.43564e-05	0.26976	0.0476763	5.65815	1.5301e-08	2.02534e-07	-0.0439209	0.0470602	-0.933292	0.350669	0.557022
ENSG00000089154	8633.21	0.152849	0.031974	4.78042	1.7493e-06	2.43991e-05	0.185253	0.0321262	5.76642	8.09717e-09	1.1179e-07	-0.0324041	0.0319945	-1.0128	0.311154	0.515724
ENSG00000184990	810.201	0.310032	0.0648757	4.77887	1.76284e-06	2.45699e-05	0.198669	0.066283	2.99729	0.0027239	0.0116652	0.111363	0.0649215	1.71535	0.0862814	0.212069
ENSG00000164659	336.371	-0.433959	0.0908261	-4.77791	1.77124e-06	2.4669e-05	-0.486966	0.093173	-5.22647	1.72779e-07	1.91501e-06	0.0530064	0.0961226	0.551446	0.581328	0.752243
ENSG00000153936	1039.84	-0.254875	0.0533505	-4.77737	1.77605e-06	2.47178e-05	-0.257595	0.0543428	-4.74019	2.13515e-06	1.92834e-05	0.00272029	0.0553273	0.0491672	0.960786	0.981065
ENSG00000198597	836.878	0.29022	0.0607516	4.77717	1.77783e-06	2.47246e-05	0.494202	0.0607793	8.13109	4.25452e-16	1.23481e-14	-0.203981	0.0593253	-3.43835	0.000585264	0.00335061
ENSG00000132128	2557.94	0.196581	0.0411543	4.77667	1.78222e-06	2.47676e-05	0.316329	0.0413535	7.6494	2.01925e-14	5.06987e-13	-0.119749	0.0408978	-2.928	0.00341152	0.0155972
ENSG00000169604	2867.25	-0.179125	0.0375159	-4.77464	1.80029e-06	2.50004e-05	0.103558	0.0373487	2.77273	0.00555876	0.0213047	-0.282683	0.0377417	-7.48994	6.89027e-14	1.49302e-12
ENSG00000165752	160.251	-0.627352	0.131401	-4.77435	1.8029e-06	2.50016e-05	-0.10771	0.127342	-0.845829	0.397648	0.584218	-0.519643	0.134642	-3.85943	0.00011365	0.000772356
ENSG00000105137	375.053	0.428123	0.0896717	4.77434	1.80301e-06	2.50016e-05	0.219485	0.0924889	2.3731	0.0176397	0.0560606	0.208638	0.0895809	2.32904	0.0198568	0.0676959
ENSG00000121716	219.99	0.558702	0.117026	4.77419	1.80434e-06	2.50019e-05	0.672096	0.117838	5.70356	1.17334e-08	1.57763e-07	-0.113394	0.112159	-1.01101	0.312011	0.516544
ENSG00000165733	4083.23	0.159451	0.0334176	4.77146	1.82897e-06	2.53247e-05	0.133717	0.0338261	3.95307	7.71545e-05	0.000500172	0.0257339	0.0335539	0.766943	0.443115	0.643344
ENSG00000135624	13528	0.138587	0.0290715	4.76712	1.86881e-06	2.58421e-05	0.188779	0.0291678	6.47216	9.6613e-11	1.69801e-09	-0.0501918	0.0290836	-1.72578	0.0843872	0.208541
ENSG00000176597	475.905	-0.372429	0.0781249	-4.76709	1.86905e-06	2.58421e-05	-0.173167	0.0782016	-2.21437	0.0268032	0.0789723	-0.199261	0.0804611	-2.47649	0.0132682	0.0488098
ENSG00000030066	2286.16	0.183033	0.0384088	4.76538	1.88495e-06	2.6043e-05	0.13787	0.0390913	3.52687	0.000420499	0.00228964	0.0451628	0.0386096	1.16973	0.24211	0.436133
ENSG00000086061	3595.96	0.180006	0.0377885	4.76352	1.90247e-06	2.62659e-05	0.255009	0.0380208	6.70709	1.98544e-11	3.72922e-10	-0.0750026	0.0377022	-1.98934	0.0466636	0.133222
ENSG00000113273	631.053	-0.34594	0.0726257	-4.76333	1.90427e-06	2.62717e-05	-0.240288	0.0732245	-3.28153	0.00103247	0.00504723	-0.105652	0.074887	-1.41082	0.158299	0.326056
ENSG00000080371	1995.63	-0.209501	0.0439836	-4.76315	1.90594e-06	2.62757e-05	-0.151613	0.0444261	-3.4127	0.000643222	0.00332264	-0.0578874	0.0449515	-1.28777	0.197825	0.38071
ENSG00000061936	2726.63	0.188537	0.0396068	4.7602	1.934e-06	2.66432e-05	0.325667	0.0397639	8.19002	2.61179e-16	7.73238e-15	-0.13713	0.0393358	-3.48614	0.000490043	0.00286249
ENSG00000167491	3006.04	0.165448	0.0347664	4.75886	1.94688e-06	2.68013e-05	0.091711	0.0354085	2.59008	0.00959534	0.0337981	0.0737374	0.035046	2.10402	0.0353769	0.107634
ENSG00000087253	693.547	-0.330615	0.0695069	-4.75658	1.96897e-06	2.70857e-05	-0.127511	0.0695452	-1.8335	0.0667281	0.161762	-0.203104	0.071104	-2.85644	0.00428425	0.0189533
ENSG00000137968	995.631	-0.263483	0.0554284	-4.75357	1.99856e-06	2.74711e-05	-0.314281	0.0566601	-5.54678	2.90975e-08	3.6695e-07	0.0507987	0.0576689	0.880869	0.378389	0.583114
ENSG00000169432	888.414	-0.299052	0.0629129	-4.75344	1.99987e-06	2.74711e-05	0.241716	0.0614158	3.93574	8.29422e-05	0.00053394	-0.540769	0.0627768	-8.61415	7.04629e-18	2.10259e-16
ENSG00000184227	19.6205	-2.26214	0.475947	-4.75292	2.00497e-06	2.75213e-05	0.29985	0.349057	0.85903	0.390324	0.577095	-2.56199	0.474182	-5.40297	6.55473e-08	7.83081e-07
ENSG00000148300	1367.13	0.227384	0.0478491	4.75211	2.013e-06	2.76116e-05	-0.0167283	0.0494931	-0.337993	0.735369	0.846883	0.244113	0.0487336	5.00912	5.46788e-07	5.72414e-06
ENSG00000067369	2635.67	0.197044	0.0414706	4.75142	2.01995e-06	2.76871e-05	0.320214	0.0416552	7.68723	1.5035e-14	3.83583e-13	-0.123169	0.0412148	-2.98847	0.00280375	0.0131856
ENSG00000184436	442.414	0.387699	0.0816184	4.75015	2.0327e-06	2.78417e-05	0.0136873	0.0853699	0.16033	0.872621	0.931731	0.374012	0.0830577	4.50304	6.69887e-06	5.80619e-05
ENSG00000164169	364.472	0.406417	0.085574	4.7493	2.04125e-06	2.79387e-05	-0.120612	0.0911257	-1.32358	0.185642	0.347129	0.527029	0.0884436	5.95892	2.53906e-09	3.56764e-08
ENSG00000022267	4153	-0.170386	0.0358857	-4.74803	2.05412e-06	2.80947e-05	-0.0660431	0.0360648	-1.83123	0.0670656	0.162384	-0.104343	0.0363211	-2.87279	0.00406861	0.0181265
ENSG00000183955	2641.82	0.17711	0.0373037	4.74778	2.0566e-06	2.81084e-05	-0.00851919	0.0382614	-0.222658	0.823802	0.902878	0.185629	0.0378626	4.9027	9.45277e-07	9.57277e-06
ENSG00000108424	17606.6	0.108133	0.0227932	4.74408	2.09455e-06	2.86065e-05	0.0189152	0.0229734	0.823351	0.410308	0.596748	0.0892175	0.0229113	3.89404	9.85877e-05	0.000679921
ENSG00000144713	18440.3	0.150173	0.0316589	4.74347	2.10092e-06	2.86729e-05	0.100912	0.0317651	3.17681	0.00148904	0.00695376	0.0492613	0.031705	1.55374	0.120247	0.268936
ENSG00000138653	98.2835	-0.788883	0.166336	-4.7427	2.10884e-06	2.87603e-05	-0.750591	0.169492	-4.42848	9.49002e-06	7.52171e-05	-0.0382917	0.179587	-0.213221	0.831155	0.913089
ENSG00000074582	959.512	0.287625	0.060674	4.7405	2.13191e-06	2.90541e-05	0.736865	0.0597525	12.332	6.09533e-35	6.58444e-33	-0.449239	0.0583834	-7.69465	1.41884e-14	3.28181e-13
ENSG00000148660	987.872	0.274174	0.0578447	4.73984	2.13892e-06	2.91287e-05	0.201379	0.0589873	3.41394	0.000640316	0.00330947	0.0727954	0.0578743	1.25782	0.208457	0.394491
ENSG00000119655	477.521	-0.38792	0.0818565	-4.73903	2.14744e-06	2.92239e-05	-0.50272	0.0841109	-5.97688	2.27457e-09	3.39194e-08	0.1148	0.0861513	1.33254	0.182683	0.360223
ENSG00000105576	3132.7	0.183103	0.0386398	4.73872	2.15076e-06	2.92482e-05	0.328035	0.0387651	8.46214	2.62517e-17	8.46208e-16	-0.144933	0.0383935	-3.77492	0.00016006	0.00105332
ENSG00000105617	159.506	-0.642978	0.135869	-4.73235	2.21936e-06	3.01595e-05	-0.281684	0.133922	-2.10334	0.0354362	0.0987425	-0.361294	0.140814	-2.56576	0.0102951	0.0396959
ENSG00000166501	940.909	-0.271227	0.0573797	-4.72689	2.27988e-06	3.09598e-05	0.0653814	0.0567861	1.15136	0.249584	0.426896	-0.336609	0.0579834	-5.80526	6.42644e-09	8.56786e-08
ENSG00000162408	2817.34	0.186309	0.0394261	4.72552	2.29522e-06	3.1146e-05	-0.135311	0.0405872	-3.33384	0.000856557	0.00427989	0.32162	0.0402268	7.99518	1.29389e-15	3.20928e-14
ENSG00000175309	1570.44	0.270859	0.0573283	4.72471	2.30447e-06	3.12491e-05	0.510735	0.0572542	8.92047	4.64313e-19	1.69954e-17	-0.239875	0.0564838	-4.2468	2.16843e-05	0.000171448
ENSG00000125485	851.789	0.291139	0.0616431	4.72298	2.32417e-06	3.14939e-05	0.191166	0.0630041	3.03419	0.00241183	0.0105553	0.0999726	0.0617255	1.61963	0.105311	0.245125
ENSG00000182541	656.327	0.316286	0.066982	4.72196	2.33582e-06	3.16291e-05	0.161651	0.0688916	2.34645	0.018953	0.0594329	0.154635	0.0672554	2.29923	0.0214921	0.0723126
ENSG00000088247	11599.4	0.131229	0.0277957	4.72119	2.34468e-06	3.17265e-05	0.164387	0.0279261	5.88653	3.94398e-09	5.65304e-08	-0.0331586	0.0278293	-1.1915	0.233457	0.425883
ENSG00000152193	859.052	0.300763	0.0637373	4.71879	2.37248e-06	3.20799e-05	0.241982	0.064864	3.73061	0.000191016	0.00113315	0.0587808	0.0635779	0.924548	0.355201	0.561683
ENSG00000177542	223.009	0.528525	0.112012	4.71849	2.37606e-06	3.21055e-05	-0.0597263	0.119403	-0.500209	0.616928	0.765116	0.588251	0.115013	5.11464	3.14342e-07	3.42274e-06
ENSG00000203326	413.271	-0.442118	0.0937025	-4.71831	2.37809e-06	3.21101e-05	0.341859	0.0898392	3.80524	0.000141668	0.0008676	-0.783977	0.0929461	-8.43475	3.31905e-17	9.4702e-16
ENSG00000184203	881.952	-0.268161	0.0568457	-4.71735	2.38931e-06	3.22388e-05	-0.32548	0.0582366	-5.58893	2.28477e-08	2.93142e-07	0.057319	0.0593618	0.965587	0.334251	0.540261
ENSG00000169255	173.476	0.627703	0.133107	4.71576	2.40807e-06	3.24689e-05	0.181731	0.139459	1.30312	0.192535	0.355829	0.445971	0.133428	3.34241	0.000830537	0.00457392
ENSG00000196208	244.226	0.498514	0.105737	4.71468	2.4209e-06	3.26187e-05	-0.664807	0.119375	-5.56905	2.56135e-08	3.26171e-07	1.16332	0.115972	10.0311	1.11289e-23	5.03505e-22
ENSG00000064042	928.625	-0.260075	0.0552033	-4.71123	2.4623e-06	3.3153e-05	-0.364926	0.0568103	-6.42359	1.33097e-10	2.30089e-09	0.104851	0.0578634	1.81204	0.0699798	0.181328
ENSG00000162105	101.631	-0.884005	0.187645	-4.71104	2.46454e-06	3.31597e-05	-0.0558404	0.178132	-0.313477	0.753918	0.859353	-0.828164	0.190522	-4.34683	1.38121e-05	0.000112906
ENSG00000103335	4654.43	0.184584	0.0391845	4.71064	2.46945e-06	3.32024e-05	-0.488088	0.0404368	-12.0704	1.51451e-33	1.49727e-31	0.672672	0.040234	16.719	9.5321e-63	2.6615e-60
ENSG00000166046	402.978	-0.42085	0.0893621	-4.70949	2.48335e-06	3.33657e-05	-0.283235	0.0899001	-3.15055	0.00162961	0.0075136	-0.137615	0.0924811	-1.48803	0.136742	0.293598
ENSG00000176986	2601.83	0.192138	0.0408093	4.7082	2.49916e-06	3.35543e-05	0.272396	0.0410938	6.62864	3.38796e-11	6.2108e-10	-0.0802578	0.0406579	-1.97398	0.0483841	0.136954
ENSG00000130741	8102.66	-0.151201	0.0321223	-4.70705	2.51329e-06	3.37203e-05	-0.306133	0.0324855	-9.42367	4.35587e-21	1.89883e-19	0.154932	0.0326079	4.75136	2.02054e-06	1.9236e-05
ENSG00000004766	689.608	0.319869	0.0680105	4.70322	2.56085e-06	3.43341e-05	-0.0500459	0.0709268	-0.705599	0.480437	0.659473	0.369915	0.069468	5.32497	1.00972e-07	1.17751e-06
ENSG00000234912	469.504	0.368375	0.0783439	4.70203	2.57586e-06	3.45111e-05	0.488404	0.0788912	6.19086	5.98385e-10	9.63726e-09	-0.120029	0.0763742	-1.57159	0.116046	0.261939
ENSG00000147403	9102.13	0.161282	0.0343272	4.69837	2.62247e-06	3.51108e-05	0.065509	0.0345613	1.89544	0.0580336	0.145018	0.0957727	0.0344424	2.78066	0.00542481	0.0232212
ENSG00000163191	308.817	-0.465148	0.0990805	-4.69465	2.67063e-06	3.57305e-05	-0.567934	0.101912	-5.57279	2.50697e-08	3.20537e-07	0.102785	0.105028	0.978641	0.327757	0.534065
ENSG00000158828	853.589	-0.27052	0.0576294	-4.69413	2.67745e-06	3.57965e-05	-0.783112	0.061693	-12.6937	6.40958e-37	7.55001e-35	0.512592	0.0627103	8.17397	2.98398e-16	7.89201e-15
ENSG00000175793	24.0026	-1.62536	0.346341	-4.69295	2.69293e-06	3.59782e-05	-2.20676	0.389298	-5.66857	1.43993e-08	1.91515e-07	0.581402	0.425178	1.36743	0.17149	0.344649
ENSG00000131725	1216.58	-0.248415	0.0529854	-4.68837	2.75386e-06	3.67665e-05	-0.160252	0.0534709	-2.997	0.00272654	0.0116742	-0.0881632	0.0543226	-1.62296	0.104599	0.243901
ENSG00000120693	972.809	0.266775	0.0569165	4.68713	2.77059e-06	3.69638e-05	0.191902	0.058106	3.30262	0.000957861	0.00472003	0.0748734	0.0569908	1.31378	0.18892	0.369097
ENSG00000163590	1477.8	-0.227059	0.0484727	-4.68426	2.80973e-06	3.74598e-05	-0.321453	0.049577	-6.48391	8.93763e-11	1.57834e-09	0.0943938	0.0502425	1.87876	0.0602768	0.161628
ENSG00000135249	999.056	0.285123	0.0608802	4.68334	2.82236e-06	3.76018e-05	0.0320859	0.062667	0.512007	0.608646	0.75903	0.253037	0.0616329	4.10554	4.03365e-05	0.000302873
ENSG00000005812	975.086	0.266756	0.0569725	4.68219	2.83831e-06	3.77879e-05	0.375815	0.0573876	6.54872	5.80331e-11	1.0406e-09	-0.109059	0.0562087	-1.94026	0.0523481	0.145304
ENSG00000130669	2434.28	0.193907	0.0414358	4.6797	2.87295e-06	3.82223e-05	0.296027	0.0416844	7.10162	1.23305e-12	2.63316e-11	-0.10212	0.0412182	-2.47754	0.0132291	0.0487056
ENSG00000144043	1819.6	0.212628	0.0454734	4.67588	2.92702e-06	3.89144e-05	0.333523	0.0457224	7.29452	2.99722e-13	6.77971e-12	-0.120895	0.0450942	-2.68095	0.00734145	0.0299746
ENSG00000134970	1257.64	-0.247369	0.0529253	-4.67392	2.95504e-06	3.92595e-05	-0.0800402	0.0530896	-1.50764	0.131646	0.269735	-0.167328	0.0539314	-3.10262	0.00191818	0.00944353
ENSG00000108960	421.796	-0.385706	0.0825498	-4.6724	2.97696e-06	3.95231e-05	-0.59662	0.0858634	-6.94848	3.69234e-12	7.48096e-11	0.210914	0.0880735	2.39476	0.0166314	0.0585697
ENSG00000174373	1673.95	-0.211819	0.0453432	-4.67145	2.99076e-06	3.96786e-05	-0.176206	0.0459306	-3.83635	0.000124875	0.000775696	-0.0356128	0.0465396	-0.765216	0.444143	0.644357
ENSG00000159399	2067.09	0.189798	0.0406585	4.66809	3.04015e-06	4.03058e-05	-0.00536842	0.041805	-0.128416	0.89782	0.944928	0.195166	0.0413057	4.72492	2.30204e-06	2.17255e-05
ENSG00000188917	770.431	-0.297775	0.063795	-4.66769	3.04609e-06	4.03565e-05	0.054702	0.0630569	0.867502	0.385667	0.572463	-0.352477	0.0645047	-5.46436	4.64571e-08	5.65383e-07
ENSG00000110218	393.541	-0.390312	0.0836389	-4.66663	3.06177e-06	4.0536e-05	-0.422835	0.0856187	-4.93858	7.86934e-07	7.73487e-06	0.032523	0.0881033	0.369146	0.712019	0.842005
ENSG00000074527	244.567	-0.504628	0.10819	-4.66428	3.09702e-06	4.09742e-05	-0.278713	0.108028	-2.58001	0.00987974	0.0346182	-0.225915	0.112322	-2.0113	0.0442933	0.127951
ENSG00000065618	15.7458	-2.20962	0.473779	-4.66383	3.10383e-06	4.10357e-05	-1.04212	0.413987	-2.51728	0.0118264	0.0403288	-1.1675	0.507089	-2.30236	0.021315	0.0718401
ENSG00000160447	932.871	0.287493	0.061687	4.66052	3.15412e-06	4.16716e-05	-0.00990081	0.0637652	-0.15527	0.876609	0.934064	0.297394	0.0626774	4.74484	2.08673e-06	1.98179e-05
ENSG00000131747	14713	-0.146682	0.031497	-4.65702	3.20823e-06	4.23572e-05	-0.138404	0.0316077	-4.37882	1.19326e-05	9.28814e-05	-0.00827766	0.0316774	-0.261312	0.793852	0.890947
ENSG00000258405	32.5609	-1.81574	0.390027	-4.65543	3.23303e-06	4.26549e-05	1.08656	0.290013	3.7466	0.000179246	0.0010705	-2.90231	0.376401	-7.71068	1.25147e-14	2.9119e-13
ENSG00000171943	782.917	-0.280991	0.060367	-4.65471	3.24445e-06	4.27759e-05	-0.156553	0.0608339	-2.57345	0.0100691	0.0352038	-0.124438	0.0621549	-2.00206	0.045278	0.130141
ENSG00000103257	1994.97	0.200757	0.0431828	4.64901	3.33527e-06	4.39429e-05	-1.14742	0.0484568	-23.6792	5.90587e-124	1.18896e-120	1.34818	0.0480673	28.0477	4.26419e-173	7.5767e-170
ENSG00000095319	4160.64	0.16118	0.0346733	4.64852	3.34331e-06	4.40183e-05	0.0964164	0.0351254	2.74492	0.00605254	0.0228648	0.0647632	0.0348677	1.8574	0.0632546	0.167909
ENSG00000077454	218.309	0.51971	0.111871	4.6456	3.39087e-06	4.46137e-05	0.325249	0.115542	2.81499	0.00487783	0.0191151	0.194461	0.110573	1.75867	0.0786339	0.197697
ENSG00000069275	23837.9	0.119871	0.0258089	4.64455	3.40811e-06	4.48094e-05	-0.184455	0.0260168	-7.08985	1.34254e-12	2.86146e-11	0.304326	0.025974	11.7166	1.04803e-31	7.42162e-30
ENSG00000179562	639.715	0.319871	0.0689034	4.64231	3.44542e-06	4.52688e-05	0.0654991	0.0713513	0.917979	0.35863	0.545869	0.254372	0.0697491	3.64695	0.00026537	0.00164918
ENSG00000116574	757.318	-0.292234	0.0629781	-4.64025	3.47993e-06	4.56905e-05	-0.172797	0.0634696	-2.72252	0.00647856	0.0242303	-0.119437	0.0648287	-1.84234	0.0654249	0.17225
ENSG00000159216	1048.2	-0.265919	0.0573217	-4.63906	3.49991e-06	4.59212e-05	-0.588825	0.0597173	-9.8602	6.19273e-23	3.10971e-21	0.322906	0.060588	5.32954	9.84616e-08	1.15029e-06
ENSG00000089250	102.571	-0.843382	0.181815	-4.63868	3.50645e-06	4.59753e-05	0.749707	0.159402	4.70325	2.56056e-06	2.26452e-05	-1.59309	0.175754	-9.06433	1.25375e-19	4.3218e-18
ENSG00000148296	1194.56	0.239152	0.0515617	4.63816	3.51522e-06	4.60585e-05	0.100134	0.052886	1.89339	0.0583063	0.145552	0.139018	0.0520091	2.67295	0.00751868	0.0305896
ENSG00000067141	3669.24	-0.164228	0.0354356	-4.63453	3.57748e-06	4.68421e-05	-0.142647	0.0358032	-3.9842	6.7707e-05	0.000445182	-0.0215804	0.0360795	-0.598135	0.54975	0.728115
ENSG00000154001	1076.39	-0.2554	0.0551365	-4.63214	3.619e-06	4.73531e-05	-0.250925	0.0560335	-4.47813	7.52988e-06	6.08574e-05	-0.00447465	0.05696	-0.0785577	0.937384	0.970327
ENSG00000104341	3460.38	-0.188725	0.0407454	-4.63182	3.62469e-06	4.7395e-05	-0.242579	0.0412275	-5.88392	4.00673e-09	5.73186e-08	0.0538536	0.0415151	1.29721	0.19456	0.376205
ENSG00000164124	201.609	0.52889	0.114222	4.63036	3.65026e-06	4.76966e-05	-0.195058	0.123771	-1.57596	0.115035	0.243837	0.723947	0.1192	6.07339	1.25238e-09	1.82534e-08
ENSG00000101189	753.133	0.303563	0.0655674	4.62979	3.66045e-06	4.77969e-05	0.0907429	0.0675581	1.34318	0.179213	0.338623	0.21282	0.066185	3.21553	0.00130203	0.00676271
ENSG00000176641	193.808	-0.555716	0.120103	-4.627	3.71006e-06	4.84114e-05	-0.198153	0.118375	-1.67395	0.0941401	0.209689	-0.357563	0.123954	-2.88465	0.00391848	0.0175496
ENSG00000090905	4253.19	0.166814	0.0360657	4.6253	3.7406e-06	4.87765e-05	0.289237	0.0361994	7.99011	1.34817e-15	3.76009e-14	-0.122423	0.0359343	-3.40685	0.00065718	0.00371768
ENSG00000159267	2739.68	0.162382	0.0351139	4.62443	3.75632e-06	4.8948e-05	-0.319019	0.0368965	-8.64632	5.3187e-18	1.82426e-16	0.4814	0.0365528	13.17	1.30586e-39	1.42586e-37
ENSG00000123131	1499.84	-0.215714	0.0466525	-4.62385	3.76686e-06	4.90517e-05	-0.337729	0.0478847	-7.05297	1.75143e-12	3.67984e-11	0.122015	0.0485264	2.51441	0.011923	0.0446942
ENSG00000026652	765.975	-0.291644	0.0630806	-4.62335	3.77586e-06	4.91352e-05	-0.000763744	0.0626543	-0.0121898	0.990274	0.995803	-0.29088	0.0640678	-4.54019	5.62023e-06	4.95031e-05
ENSG00000242588	283.566	0.485953	0.105126	4.62258	3.79004e-06	4.92524e-05	0.322186	0.107924	2.98529	0.00283307	0.0120419	0.163766	0.104098	1.57319	0.115675	0.261584
ENSG00000177697	1016.48	-0.266779	0.0577108	-4.62269	3.78793e-06	4.92524e-05	-0.341219	0.0589808	-5.78526	7.24021e-09	1.00586e-07	0.0744401	0.0599379	1.24195	0.214253	0.401841
ENSG00000110723	925.337	-0.268884	0.0581887	-4.6209	3.82074e-06	4.96174e-05	-0.132785	0.0585419	-2.2682	0.023317	0.0705499	-0.1361	0.0596588	-2.2813	0.0225309	0.0750326
ENSG00000130816	8953.99	0.121243	0.0262446	4.61974	3.84222e-06	4.98624e-05	0.13848	0.0264398	5.23755	1.62721e-07	1.8126e-06	-0.0172368	0.0263179	-0.654945	0.512503	0.700089
ENSG00000169057	2510.25	0.195475	0.0423254	4.6184	3.86715e-06	5.01517e-05	0.340967	0.0424665	8.02907	9.82143e-16	2.77418e-14	-0.145491	0.0420139	-3.46293	0.000534333	0.00309346
ENSG00000155304	983.511	0.27386	0.0593029	4.61798	3.87484e-06	5.02173e-05	-0.0114561	0.0613069	-0.186865	0.851766	0.919846	0.285316	0.0602836	4.73289	2.21344e-06	2.09398e-05
ENSG00000139437	753.516	0.295277	0.0639437	4.61776	3.87898e-06	5.02366e-05	-0.139424	0.0671358	-2.07674	0.0378251	0.104105	0.434701	0.0658571	6.60066	4.09322e-11	6.96275e-10
ENSG00000064115	1873.5	-0.200386	0.0434054	-4.61661	3.9006e-06	5.04823e-05	-0.0813369	0.0436889	-1.86173	0.0626413	0.154278	-0.119049	0.0442408	-2.69093	0.00712528	0.029257
ENSG00000002834	1549.13	-0.213577	0.046351	-4.60782	4.06905e-06	5.26266e-05	-0.241413	0.0472026	-5.1144	3.14745e-07	3.33494e-06	0.0278356	0.0478392	0.581858	0.560663	0.736534
ENSG00000260257	283.987	0.458481	0.0995064	4.60756	4.07425e-06	5.26581e-05	0.0414065	0.104599	0.395858	0.692209	0.81659	0.417075	0.101109	4.12501	3.70712e-05	0.000280401
ENSG00000254369	655.977	-0.334752	0.0726707	-4.60642	4.09655e-06	5.29103e-05	-0.213023	0.0731556	-2.91192	0.00359212	0.0147092	-0.121728	0.0747111	-1.62932	0.103245	0.241459
ENSG00000196739	576.533	0.343163	0.0744998	4.60623	4.10042e-06	5.29243e-05	0.621867	0.074144	8.38728	4.97522e-17	1.5717e-15	-0.278704	0.0720337	-3.86908	0.000109248	0.000745031
ENSG00000272323	44.1083	-1.12005	0.243429	-4.60115	4.20155e-06	5.41929e-05	-1.07528	0.248572	-4.32583	1.51956e-05	0.00011544	-0.044771	0.270256	-0.165661	0.868423	0.934331
ENSG00000147162	6547.57	0.133009	0.0289123	4.60044	4.21601e-06	5.43426e-05	0.17088	0.0291277	5.8666	4.44833e-09	6.3431e-08	-0.037871	0.0289609	-1.30766	0.190988	0.371799
ENSG00000112812	432.181	-0.388473	0.0845257	-4.59592	4.30851e-06	5.54972e-05	-0.513551	0.0870158	-5.90181	3.59533e-09	5.20044e-08	0.125078	0.0891926	1.40234	0.160815	0.329675
ENSG00000221821	20.1792	-1.90517	0.414578	-4.59544	4.31837e-06	5.55867e-05	-0.774692	0.369579	-2.09615	0.036069	0.100219	-1.13048	0.437501	-2.58394	0.00976792	0.0379475
ENSG00000130962	766.856	-0.288959	0.0629104	-4.59318	4.36541e-06	5.61541e-05	-0.299889	0.0641079	-4.67788	2.89853e-06	2.53908e-05	0.0109307	0.0653863	0.16717	0.867236	0.933751
ENSG00000167548	9167.24	0.155409	0.0338427	4.5921	4.38809e-06	5.63316e-05	0.351774	0.0338534	10.3911	2.72133e-25	1.60704e-23	-0.196365	0.0337286	-5.82192	5.81742e-09	7.80917e-08
ENSG00000174106	1944.3	-0.191013	0.0415947	-4.59224	4.38515e-06	5.63316e-05	-0.141724	0.0420995	-3.36642	0.000761517	0.00385194	-0.0492886	0.0426175	-1.15653	0.247463	0.442675
ENSG00000130706	1715.65	0.246822	0.053748	4.59221	4.38574e-06	5.63316e-05	0.182446	0.0544412	3.35125	0.000804488	0.00403977	0.064376	0.0538184	1.19617	0.23163	0.423817
ENSG00000056097	6360.32	0.131138	0.0285605	4.59158	4.39909e-06	5.64348e-05	0.0300514	0.0289713	1.03728	0.299604	0.483686	0.101086	0.0288066	3.50914	0.00044955	0.00265452
ENSG00000213445	185.249	0.568267	0.123969	4.58395	4.56274e-06	5.84947e-05	0.702518	0.12468	5.63455	1.75512e-08	2.29575e-07	-0.134251	0.118142	-1.13636	0.255807	0.452835
ENSG00000120696	588.012	0.322195	0.07031	4.58249	4.59471e-06	5.88648e-05	0.373175	0.0711808	5.24263	1.58303e-07	1.76873e-06	-0.0509796	0.0692855	-0.73579	0.461858	0.659967
ENSG00000117614	603.184	-0.309435	0.0675829	-4.5786	4.68108e-06	5.99311e-05	-0.574809	0.0707307	-8.12672	4.41045e-16	1.2784e-14	0.265374	0.0722273	3.67415	0.000238639	0.00149926
ENSG00000161921	416.456	-0.361987	0.0791124	-4.5756	4.7485e-06	6.07533e-05	-0.679699	0.0835224	-8.13793	4.02089e-16	1.17007e-14	0.317712	0.0856415	3.7098	0.000207425	0.00132401
ENSG00000278259	2545.39	0.17974	0.0392926	4.57439	4.77603e-06	6.10645e-05	0.38046	0.0393148	9.67727	3.76624e-22	1.81707e-20	-0.20072	0.0388657	-5.16446	2.41129e-07	2.66264e-06
ENSG00000177732	1858.54	0.213315	0.0466702	4.5707	4.86106e-06	6.21099e-05	0.100879	0.0475448	2.12177	0.0338573	0.0953783	0.112436	0.0469841	2.39307	0.0167079	0.0588179
ENSG00000106258	45.2553	-1.39391	0.305036	-4.56967	4.88493e-06	6.2373e-05	1.0585	0.241418	4.38451	1.16249e-05	9.08052e-05	-2.45241	0.292511	-8.38399	5.11653e-17	1.4327e-15
ENSG00000143621	6834.19	0.134894	0.0295821	4.55999	5.11566e-06	6.52753e-05	-0.00409678	0.0299979	-0.136569	0.891372	0.942059	0.138991	0.0298469	4.65678	3.21194e-06	2.95007e-05
ENSG00000133874	235.215	-0.521333	0.114546	-4.55131	5.33128e-06	6.79809e-05	-0.53911	0.116902	-4.61163	3.99524e-06	3.39818e-05	0.0177777	0.120952	0.146982	0.883147	0.942354
ENSG00000116717	624.095	-0.317091	0.0696943	-4.54974	5.37117e-06	6.84437e-05	-0.334555	0.0710727	-4.70722	2.51124e-06	2.22624e-05	0.0174634	0.0726219	0.24047	0.809966	0.900961
ENSG00000066279	8357.89	-0.136963	0.0301094	-4.54886	5.39366e-06	6.86843e-05	-0.0264931	0.0302087	-0.877003	0.380485	0.567034	-0.11047	0.0303312	-3.64214	0.000270382	0.00167819
ENSG00000222009	28.4491	-1.42666	0.313684	-4.54808	5.41372e-06	6.88936e-05	-1.70437	0.335167	-5.08514	3.67359e-07	3.84823e-06	0.277711	0.366186	0.758388	0.448219	0.647866
ENSG00000162722	79.8932	-0.829298	0.18238	-4.54708	5.43947e-06	6.9175e-05	-0.789456	0.185922	-4.24617	2.17455e-05	0.000159244	-0.0398417	0.197772	-0.201453	0.840345	0.917942
ENSG00000151611	118.473	0.686141	0.151024	4.54327	5.53883e-06	7.03524e-05	0.405309	0.156963	2.58219	0.00981748	0.0344382	0.280832	0.147916	1.89859	0.0576181	0.156344
ENSG00000174306	1350.36	0.218251	0.0480385	4.54325	5.53944e-06	7.03524e-05	0.124282	0.0491346	2.52942	0.0114252	0.0391597	0.0939689	0.0483661	1.94287	0.0520321	0.144599
ENSG00000144115	59.9949	-1.07085	0.235757	-4.54218	5.56766e-06	7.06636e-05	0.194801	0.212528	0.916591	0.359357	0.546751	-1.26565	0.235943	-5.36422	8.13017e-08	9.60146e-07
ENSG00000148408	126.185	-0.769648	0.169452	-4.54199	5.57264e-06	7.06796e-05	0.705335	0.152176	4.63498	3.56966e-06	3.07349e-05	-1.47498	0.164571	-8.96259	3.17126e-19	1.06134e-17
ENSG00000168778	675.471	-0.291349	0.0641489	-4.54177	5.57841e-06	7.07057e-05	-0.159986	0.0646179	-2.47589	0.0132906	0.0444062	-0.131363	0.0661133	-1.98693	0.0469297	0.133767
ENSG00000169855	5204.83	-0.143549	0.0316159	-4.54041	5.61462e-06	7.11173e-05	0.0769277	0.0316008	2.43436	0.0149183	0.0488707	-0.220477	0.0318031	-6.93255	4.13316e-12	7.68626e-11
ENSG00000187098	240.553	-0.477844	0.105376	-4.53466	5.76966e-06	7.30324e-05	-0.440474	0.107237	-4.10746	4.00035e-05	0.000277097	-0.0373706	0.111239	-0.335949	0.736909	0.858067
ENSG00000166426	31.7359	1.3421	0.29599	4.53429	5.7798e-06	7.31121e-05	-1.77071	0.425771	-4.15883	3.19884e-05	0.000226031	3.11281	0.406525	7.65712	1.90148e-14	4.34673e-13
ENSG00000218336	2732.53	0.173399	0.0382483	4.53349	5.80158e-06	7.33389e-05	0.185667	0.0386925	4.79852	1.59846e-06	1.47984e-05	-0.012268	0.0383017	-0.320299	0.748741	0.864367
ENSG00000087269	2816.17	0.180475	0.0398132	4.53304	5.81416e-06	7.34492e-05	-0.0343349	0.0407221	-0.843152	0.399143	0.585701	0.21481	0.040366	5.32155	1.02889e-07	1.19842e-06
ENSG00000157240	342.163	-0.437939	0.0967343	-4.52723	5.97617e-06	7.54457e-05	-0.107734	0.0957768	-1.12485	0.260653	0.439757	-0.330204	0.0988698	-3.33979	0.000838422	0.00460955
ENSG00000105197	4425.91	0.159361	0.0352038	4.52682	5.98781e-06	7.55425e-05	0.0314043	0.0357225	0.879116	0.379338	0.566029	0.127957	0.0354905	3.60539	0.000311679	0.00191024
ENSG00000147010	1002.49	-0.257071	0.056797	-4.52614	6.00712e-06	7.57359e-05	-0.436392	0.0586036	-7.44652	9.58364e-14	2.2747e-12	0.179321	0.0595253	3.01252	0.0025909	0.0123149
ENSG00000119812	1916.56	0.199924	0.0441815	4.52507	6.03764e-06	7.60703e-05	0.240169	0.0446481	5.37914	7.48422e-08	8.863e-07	-0.0402446	0.0440862	-0.912861	0.361316	0.567131
ENSG00000187514	41730.8	0.12354	0.0273063	4.52424	6.06142e-06	7.63193e-05	0.275727	0.0273183	10.0931	5.92649e-24	3.17943e-22	-0.152187	0.0272916	-5.57631	2.45667e-08	3.07202e-07
ENSG00000131196	326.238	0.424036	0.0937434	4.52337	6.08619e-06	7.65805e-05	0.145768	0.0973779	1.49693	0.134412	0.274083	0.278268	0.0942864	2.95131	0.00316428	0.0146311
ENSG00000162065	799.97	0.275532	0.060944	4.52107	6.15289e-06	7.73686e-05	0.327606	0.0616846	5.31099	1.09033e-07	1.2556e-06	-0.052074	0.0603206	-0.863287	0.38798	0.592427
ENSG00000198431	3485.64	0.171197	0.0378719	4.52041	6.17192e-06	7.75566e-05	0.106918	0.0383639	2.78695	0.00532072	0.0205453	0.0642784	0.0380646	1.68867	0.0912834	0.220891
ENSG00000197261	314.14	-0.441872	0.0977669	-4.51965	6.1943e-06	7.77865e-05	-0.174179	0.0972689	-1.7907	0.073342	0.173225	-0.267693	0.100568	-2.6618	0.00777231	0.0314318
ENSG00000156239	915.322	0.257517	0.0570182	4.5164	6.28985e-06	7.89342e-05	-0.265338	0.0604346	-4.3905	1.1309e-05	8.85253e-05	0.522855	0.059437	8.79679	1.40779e-18	4.47403e-17
ENSG00000118508	24.7507	-1.61991	0.358916	-4.51334	6.3815e-06	8.00317e-05	-0.623592	0.326059	-1.91251	0.0558105	0.140798	-0.996318	0.377401	-2.63995	0.00829187	0.0330843
ENSG00000269514	167.789	-0.598397	0.132594	-4.51301	6.39135e-06	8.01024e-05	0.0299008	0.127471	0.23457	0.814542	0.897415	-0.628298	0.134318	-4.67769	2.9012e-06	2.68994e-05
ENSG00000206503	2918.86	-0.187241	0.0415026	-4.51153	6.43609e-06	8.0557e-05	-0.107268	0.0417753	-2.56773	0.0102366	0.0356823	-0.0799727	0.0421191	-1.89873	0.0576002	0.156344
ENSG00000188994	3275.9	-0.159946	0.0354516	-4.51166	6.4321e-06	8.0557e-05	-0.140608	0.0358673	-3.92023	8.84627e-05	0.00056717	-0.0193375	0.0361681	-0.534658	0.592886	0.761155
ENSG00000102003	360.395	0.395898	0.0877652	4.51087	6.45615e-06	8.07549e-05	0.315958	0.0898267	3.51741	0.000435775	0.00236583	0.0799401	0.0868713	0.920213	0.357461	0.563843
ENSG00000002586	2771.18	-0.177288	0.0393087	-4.51014	6.47855e-06	8.09819e-05	0.0176024	0.0393442	0.447395	0.65459	0.793376	-0.19489	0.0397182	-4.90683	9.25602e-07	9.40764e-06
ENSG00000106052	1454.29	-0.235069	0.0521643	-4.50631	6.59653e-06	8.24025e-05	-0.200686	0.0527605	-3.80371	0.000142544	0.000872094	-0.0343828	0.053437	-0.643427	0.519947	0.70572
ENSG00000249115	2869.55	0.175977	0.0390605	4.50524	6.6299e-06	8.2765e-05	0.189948	0.039471	4.81234	1.49173e-06	1.38917e-05	-0.013971	0.0391008	-0.357307	0.720862	0.84821
ENSG00000158467	1118.71	0.236307	0.0524904	4.50191	6.7346e-06	8.40169e-05	0.131331	0.0537412	2.44377	0.0145348	0.0478052	0.104976	0.0528231	1.98731	0.0468877	0.133706
ENSG00000108389	2187.86	0.178982	0.0397593	4.50165	6.74279e-06	8.4064e-05	0.273165	0.0400695	6.81728	9.27828e-12	1.80393e-10	-0.0941822	0.0395728	-2.37997	0.0173138	0.0605798
ENSG00000099995	6131.05	0.135638	0.0301409	4.50012	6.7914e-06	8.46145e-05	0.206022	0.0303194	6.79506	1.08266e-11	2.09211e-10	-0.0703842	0.0301435	-2.33497	0.019545	0.0668079
ENSG00000140832	239.958	-0.503809	0.112006	-4.49805	6.8579e-06	8.53872e-05	-1.17728	0.122044	-9.64634	5.09439e-22	2.42093e-20	0.67347	0.125346	5.37291	7.74767e-08	9.17747e-07
ENSG00000104899	314.213	0.441561	0.098194	4.49682	6.89761e-06	8.58254e-05	0.285952	0.100856	2.83526	0.0045789	0.018146	0.15561	0.0975232	1.59562	0.110575	0.253958
ENSG00000116903	1757.72	0.197189	0.043862	4.49566	6.93539e-06	8.6239e-05	0.206041	0.0444705	4.63321	3.60043e-06	3.09878e-05	-0.00885253	0.0438683	-0.201798	0.840075	0.917893
ENSG00000197324	477.608	-0.342379	0.0761961	-4.4934	7.00966e-06	8.71056e-05	-0.472521	0.0787022	-6.00391	1.92616e-09	2.89578e-08	0.130142	0.0806265	1.61413	0.106499	0.247133
ENSG00000180354	1523.17	-0.205123	0.0456623	-4.49217	7.05001e-06	8.75032e-05	-0.235142	0.0465471	-5.0517	4.37896e-07	4.51874e-06	0.0300188	0.0471773	0.636298	0.524582	0.709186
ENSG00000198689	757.428	-0.295841	0.0658574	-4.49215	7.05085e-06	8.75032e-05	-0.195343	0.0664278	-2.94069	0.00327485	0.0136063	-0.100498	0.0677381	-1.48363	0.137908	0.295323
ENSG00000116985	270.439	-0.477802	0.106376	-4.49165	7.06738e-06	8.76512e-05	-0.036576	0.104239	-0.350886	0.725674	0.840791	-0.441226	0.108258	-4.0757	4.5876e-05	0.000339767
ENSG00000133739	289.678	-0.44844	0.0998513	-4.49108	7.08642e-06	8.77845e-05	-0.379719	0.101172	-3.75319	0.000174599	0.00104501	-0.0687203	0.104509	-0.657557	0.510823	0.698575
ENSG00000102743	1053.31	0.262375	0.0584219	4.49105	7.08736e-06	8.77845e-05	0.160311	0.0595994	2.68981	0.00714935	0.0263651	0.102065	0.0586201	1.74112	0.0816624	0.20291
ENSG00000181350	108.188	-0.722107	0.160808	-4.49049	7.10599e-06	8.79581e-05	-0.000861362	0.15252	-0.00564756	0.995494	0.998178	-0.721246	0.163348	-4.4154	1.00824e-05	8.43216e-05
ENSG00000162231	1523.83	0.232349	0.0517563	4.48929	7.14611e-06	8.83971e-05	0.321126	0.052111	6.16236	7.16701e-10	1.13692e-08	-0.0887774	0.0513959	-1.72733	0.0841092	0.207908
ENSG00000149136	8979.46	0.131087	0.0292111	4.48759	7.20325e-06	8.9046e-05	0.0995454	0.029431	3.38233	0.000718726	0.00366226	0.0315419	0.0293143	1.07599	0.281932	0.483195
ENSG00000139117	774.433	-0.277246	0.0617861	-4.48719	7.21694e-06	8.91573e-05	-0.206191	0.0625372	-3.29709	0.000976906	0.00480319	-0.0710547	0.0638046	-1.11363	0.265438	0.464499
ENSG00000181634	15.2835	-2.28088	0.508928	-4.48173	7.40389e-06	9.14075e-05	-0.327007	0.401445	-0.814575	0.415316	0.601903	-1.95387	0.521458	-3.74694	0.000179003	0.00116215
ENSG00000164162	98.9424	0.746127	0.166595	4.4787	7.51005e-06	9.2658e-05	0.0268428	0.179348	0.149669	0.881026	0.93669	0.719284	0.169852	4.23477	2.28786e-05	0.000180453
ENSG00000112406	1217.47	-0.240283	0.0536663	-4.47735	7.55747e-06	9.31826e-05	-0.273432	0.0546301	-5.00516	5.58168e-07	5.65674e-06	0.0331495	0.055415	0.598206	0.549703	0.728115
ENSG00000136213	603.815	0.319819	0.0714809	4.47419	7.67002e-06	9.45091e-05	0.589039	0.0711744	8.27599	1.27394e-16	3.89661e-15	-0.269219	0.0692323	-3.88864	0.000100807	0.000694246
ENSG00000205213	955.048	-0.260629	0.0582547	-4.47397	7.67811e-06	9.45476e-05	-0.138457	0.0586604	-2.36032	0.0182592	0.0577312	-0.122172	0.0597048	-2.04627	0.04073	0.120016
ENSG00000164323	1795.78	0.198399	0.0443926	4.46918	7.85186e-06	9.66246e-05	0.0992376	0.0453053	2.19042	0.0284938	0.0829602	0.0991613	0.044738	2.21649	0.0266581	0.0860072
ENSG00000138111	275.502	0.485224	0.108643	4.46621	7.96181e-06	9.79143e-05	0.720342	0.108462	6.64139	3.10732e-11	5.71524e-10	-0.235117	0.104117	-2.25821	0.0239326	0.0787347
ENSG00000142867	501.694	-0.358807	0.080343	-4.46595	7.97154e-06	9.79707e-05	-0.248156	0.0809932	-3.06391	0.00218463	0.00969124	-0.110651	0.0829544	-1.33388	0.182242	0.359682
ENSG00000100418	1484.83	0.2034	0.0455539	4.46505	8.00501e-06	9.83185e-05	0.145014	0.0464815	3.11981	0.00180967	0.00825273	0.0583869	0.0457889	1.27513	0.202262	0.386283
ENSG00000083814	10.4139	-3.24128	0.726039	-4.46433	8.03213e-06	9.85879e-05	-0.66781	0.498118	-1.34067	0.180029	0.339762	-2.57347	0.746843	-3.44579	0.000569387	0.00327218
ENSG00000101654	1393.53	-0.212558	0.0476368	-4.46206	8.11737e-06	9.95699e-05	-0.233517	0.0485298	-4.81182	1.49564e-06	1.39222e-05	0.0209582	0.0492156	0.425845	0.670221	0.813834
ENSG00000108679	5290.91	-0.144405	0.0323726	-4.46073	8.16816e-06	0.000100128	0.14769	0.0322552	4.5788	4.67654e-06	3.91983e-05	-0.292095	0.0324548	-9.00005	2.25605e-19	7.60251e-18
ENSG00000204713	2266.59	0.17877	0.0401128	4.45669	8.3236e-06	0.000101968	0.176759	0.0406595	4.34729	1.37832e-05	0.000105397	0.00201165	0.0401988	0.0500425	0.960089	0.980778
ENSG00000181826	722.314	-0.30825	0.0691703	-4.45639	8.33533e-06	0.000101986	-0.243892	0.0699321	-3.48756	0.000487457	0.002615	-0.0643574	0.0712797	-0.902885	0.366587	0.572188
ENSG00000102572	2717.69	0.16292	0.0365589	4.45637	8.33578e-06	0.000101986	0.170125	0.0370387	4.59316	4.3658e-06	3.68447e-05	-0.00720442	0.036654	-0.196552	0.844178	0.92001
ENSG00000104325	204.167	0.516442	0.115908	4.45561	8.36536e-06	0.000102282	-0.368195	0.127134	-2.89613	0.00377798	0.0153688	0.884637	0.122978	7.19346	6.31697e-13	1.24335e-11
ENSG00000108511	1081.97	0.255502	0.0574035	4.45098	8.54787e-06	0.000104446	0.469991	0.0573881	8.1897	2.61884e-16	7.7429e-15	-0.21449	0.0563443	-3.80677	0.000140795	0.000935361
ENSG00000028310	1737.78	0.200766	0.0451192	4.44968	8.59965e-06	0.000105012	0.516556	0.0448112	11.5274	9.60159e-31	8.20955e-29	-0.31579	0.0441441	-7.15361	8.45268e-13	1.65208e-11
ENSG00000143486	1501.13	0.206511	0.0464159	4.44914	8.6216e-06	0.000105212	-0.0535945	0.0480248	-1.11598	0.264432	0.444363	0.260105	0.0473813	5.48962	4.02806e-08	4.92977e-07
ENSG00000111057	1392.43	-0.229019	0.0514975	-4.44718	8.70048e-06	0.000106107	-0.254279	0.0523448	-4.85777	1.18715e-06	1.13122e-05	0.0252603	0.0530294	0.476346	0.633828	0.789055
ENSG00000177683	842.908	0.272025	0.0611734	4.44679	8.71632e-06	0.000106232	0.0927984	0.0629329	1.47456	0.14033	0.283077	0.179227	0.0617495	2.90248	0.00370218	0.0167459
ENSG00000136842	197.799	-0.515094	0.115842	-4.44652	8.72732e-06	0.000106298	-0.59872	0.119427	-5.01326	5.35143e-07	5.45112e-06	0.0836257	0.124019	0.674297	0.500123	0.689831
ENSG00000116649	2911.45	0.209965	0.0472252	4.44605	8.74644e-06	0.000106463	-0.289577	0.0485111	-5.9693	2.38272e-09	3.53893e-08	0.499543	0.0481933	10.3654	3.56221e-25	1.78065e-23
ENSG00000105976	3450.51	0.14806	0.0333124	4.44461	8.80528e-06	0.00010711	-0.366833	0.0348945	-10.5126	7.55502e-26	4.60898e-24	0.514893	0.0346332	14.867	5.39402e-50	9.76168e-48
ENSG00000090621	9128.18	0.128564	0.0289287	4.44416	8.82343e-06	0.000107262	0.0760508	0.0291667	2.60745	0.00912183	0.032393	0.0525129	0.0290537	1.80744	0.070693	0.182764
ENSG00000186417	20.257	-1.87782	0.422578	-4.44373	8.84108e-06	0.000107408	-0.271012	0.356108	-0.761038	0.446634	0.629661	-1.60681	0.433047	-3.71048	0.000206867	0.00132088
ENSG00000106278	31.1059	1.45573	0.327663	4.44277	8.88062e-06	0.000107693	0.108988	0.362515	0.300644	0.763686	0.865675	1.34674	0.331329	4.06467	4.81004e-05	0.000354763
ENSG00000136448	2896.84	0.169485	0.0381472	4.44292	8.87458e-06	0.000107693	0.179829	0.0385718	4.66219	3.12868e-06	2.72559e-05	-0.0103441	0.0382109	-0.270712	0.786613	0.886845
ENSG00000265485	15.8456	-1.87697	0.42248	-4.44275	8.88152e-06	0.000107693	-2.70638	0.504656	-5.36283	8.19286e-08	9.62498e-07	0.82941	0.554277	1.49638	0.134554	0.290271
ENSG00000168216	643.136	-0.300927	0.0677423	-4.44223	8.90309e-06	0.000107886	-0.232979	0.0685907	-3.39666	0.000682133	0.00349672	-0.0679473	0.0700966	-0.969339	0.332376	0.538352
ENSG00000185561	478.521	-0.36064	0.0811901	-4.44193	8.91567e-06	0.00010797	-0.110719	0.0809238	-1.36819	0.171254	0.327326	-0.249922	0.083056	-3.00907	0.00262046	0.0124313
ENSG00000281207	598.102	0.360675	0.0812366	4.43981	9.00363e-06	0.000108966	0.720938	0.0805519	8.94998	3.55531e-19	1.31002e-17	-0.360263	0.078534	-4.58735	4.48912e-06	4.02292e-05
ENSG00000148303	20018.1	0.147019	0.0331167	4.4394	9.02084e-06	0.000109105	0.0400707	0.0332319	1.20579	0.227898	0.400558	0.106948	0.0331808	3.22318	0.00126774	0.00660393
ENSG00000260231	184.131	0.557341	0.125562	4.43876	9.04772e-06	0.00010936	-0.608728	0.1407	-4.32644	1.51542e-05	0.000115165	1.16607	0.136379	8.5502	1.22871e-17	3.61675e-16
ENSG00000092140	1080.93	-0.230885	0.0520294	-4.43759	9.09711e-06	0.000109887	-0.118494	0.0524718	-2.25825	0.0239301	0.0720505	-0.112391	0.0533848	-2.1053	0.0352652	0.107378
ENSG00000168488	4950.7	0.136908	0.0308613	4.43623	9.15468e-06	0.000110512	0.169283	0.0311362	5.43684	5.42326e-08	6.54843e-07	-0.0323749	0.0309242	-1.04691	0.29514	0.497972
ENSG00000003137	77.9704	-0.9343	0.210644	-4.43544	9.18852e-06	0.000110851	0.056035	0.19657	0.285064	0.775595	0.872653	-0.990335	0.212532	-4.6597	3.16678e-06	2.91269e-05
ENSG00000100320	3878.39	0.144853	0.0326602	4.43517	9.19996e-06	0.000110918	0.123765	0.0330923	3.73999	0.000184026	0.00109521	0.0210885	0.0328261	0.642429	0.520594	0.706255
ENSG00000127366	37.8198	1.2191	0.275011	4.43292	9.29652e-06	0.000112012	0.562035	0.292337	1.92256	0.0545356	0.138227	0.657066	0.263785	2.49091	0.0127415	0.0472101
ENSG00000188846	11761.7	0.132043	0.0297915	4.43224	9.32606e-06	0.000112265	-0.000311401	0.0300278	-0.0103704	0.991726	0.996315	0.132354	0.0299418	4.42039	9.85231e-06	8.26452e-05
ENSG00000137449	240.546	-0.475376	0.107256	-4.43216	9.32934e-06	0.000112265	-0.20133	0.106592	-1.8888	0.0589189	0.146899	-0.274046	0.110807	-2.47317	0.0133919	0.0492278
ENSG00000161021	1674.5	0.200489	0.0452451	4.43118	9.37178e-06	0.000112704	0.211404	0.0458575	4.61003	4.02613e-06	3.41866e-05	-0.0109152	0.0452337	-0.241306	0.809318	0.900573
ENSG00000135912	1553.68	0.211623	0.0477828	4.42886	9.47345e-06	0.000113855	0.796751	0.0466332	17.0855	1.90369e-65	6.91102e-63	-0.585128	0.0458137	-12.7719	2.35297e-37	2.26546e-35
ENSG00000129038	166.928	-0.572281	0.129281	-4.42664	9.57121e-06	0.000114957	-0.571311	0.132011	-4.32774	1.50648e-05	0.000114537	-0.000969165	0.137551	-0.00704586	0.994378	0.99747
ENSG00000101199	1761.61	0.238281	0.0538311	4.42646	9.5793e-06	0.000114982	0.332225	0.0541136	6.13939	8.28377e-10	1.30565e-08	-0.0939437	0.0535017	-1.7559	0.0791053	0.198603
ENSG00000138071	7980.11	-0.129767	0.0293225	-4.4255	9.62212e-06	0.000115423	-0.0465908	0.0294585	-1.58157	0.113747	0.241763	-0.0831759	0.0295823	-2.81168	0.00492842	0.0213962
ENSG00000147155	510.478	-0.333038	0.0752604	-4.42515	9.63762e-06	0.000115536	-0.253295	0.0761491	-3.3263	0.000880073	0.00438551	-0.0797434	0.0780399	-1.02183	0.306862	0.511412
ENSG00000123684	2963.36	-0.174714	0.0394935	-4.42387	9.69488e-06	0.000116149	-0.278329	0.0401838	-6.92639	4.31712e-12	8.66751e-11	0.103615	0.0404993	2.55843	0.0105147	0.0403515
ENSG00000115457	899.278	-0.273771	0.0618981	-4.42293	9.7373e-06	0.000116584	0.327651	0.0601324	5.44883	5.07031e-08	6.14907e-07	-0.601422	0.061413	-9.79307	1.20573e-22	5.04626e-21
ENSG00000132824	3467.41	-0.144127	0.032597	-4.42149	9.80212e-06	0.000117286	-0.20188	0.033198	-6.08108	1.19375e-09	1.84221e-08	0.0577525	0.0334699	1.7255	0.084437	0.208611
ENSG00000158457	761.009	0.27571	0.0623844	4.41954	9.89125e-06	0.000118204	-0.0405412	0.0650001	-0.62371	0.532818	0.702436	0.316251	0.0637514	4.96069	7.02427e-07	7.26015e-06
ENSG00000230453	1076.01	-0.239173	0.0541171	-4.41955	9.8905e-06	0.000118204	-0.153223	0.0546629	-2.80305	0.00506214	0.0196738	-0.0859504	0.0555699	-1.54671	0.121933	0.271464
ENSG00000113742	1072.63	-0.266298	0.0602605	-4.41911	9.91082e-06	0.000118362	-0.225402	0.0609387	-3.69883	0.000216594	0.0012679	-0.0408957	0.0618371	-0.661345	0.508391	0.696565
ENSG00000101752	2475.21	-0.169752	0.0384142	-4.41898	9.9169e-06	0.000118362	-0.078078	0.0387279	-2.01606	0.0437932	0.117055	-0.0916737	0.0391254	-2.34308	0.0191255	0.0655573
ENSG00000178252	1980.3	0.215236	0.0487141	4.41835	9.94577e-06	0.000118632	0.227543	0.0491915	4.62566	3.73416e-06	3.20143e-05	-0.0123068	0.048663	-0.252898	0.800347	0.894997
ENSG00000070831	3948.78	-0.15831	0.0358481	-4.41614	1.00477e-05	0.000119773	-0.426776	0.0367348	-11.6178	3.3471e-31	2.90673e-29	0.268466	0.0369619	7.26333	3.77687e-13	7.59453e-12
ENSG00000265241	3232.74	0.177903	0.0403094	4.41345	1.01738e-05	0.000121151	-0.00506612	0.0410316	-0.123469	0.901736	0.946969	0.182969	0.0407263	4.49266	7.03378e-06	6.06954e-05
ENSG00000138621	523.447	0.34158	0.0773961	4.4134	1.01761e-05	0.000121151	0.201715	0.0793737	2.54134	0.011043	0.0379908	0.139865	0.0774365	1.80619	0.0708893	0.183077
ENSG00000127995	336.925	0.407012	0.092237	4.41267	1.02103e-05	0.000121482	0.0825038	0.0961913	0.857705	0.391055	0.577867	0.324508	0.0933171	3.47748	0.000506156	0.00294604
ENSG00000102996	479.028	-0.326037	0.0738911	-4.4124	1.02231e-05	0.000121559	-0.845685	0.0796748	-10.6142	2.55978e-26	1.64308e-24	0.519648	0.0813597	6.38704	1.6913e-10	2.6897e-09
ENSG00000230461	105.57	-0.716307	0.162506	-4.40789	1.04384e-05	0.000124041	-0.453189	0.161618	-2.80407	0.00504619	0.0196359	-0.263117	0.170973	-1.53894	0.123819	0.274434
ENSG00000172534	7038.24	0.143683	0.0325993	4.40756	1.04542e-05	0.000124152	0.162771	0.0327966	4.96303	6.9401e-07	6.89186e-06	-0.0190872	0.0326484	-0.584629	0.558797	0.73522
ENSG00000188729	40.8429	-1.21839	0.276924	-4.39973	1.08388e-05	0.000128639	-0.866546	0.272707	-3.17757	0.00148514	0.00693994	-0.351841	0.297451	-1.18285	0.236867	0.429474
ENSG00000169871	1171.62	0.228034	0.0518358	4.39915	1.08675e-05	0.000128899	-0.023162	0.0536361	-0.431835	0.665861	0.799807	0.251196	0.0528169	4.75597	1.97498e-06	1.88389e-05
ENSG00000156171	844.78	-0.293767	0.0668	-4.39771	1.09397e-05	0.000129675	-0.260193	0.0676169	-3.84804	0.000119066	0.000742947	-0.0335745	0.0687473	-0.488376	0.625283	0.784212
ENSG00000135272	645.017	0.296178	0.0673518	4.39747	1.0952e-05	0.00012974	-0.0475978	0.0703547	-0.676541	0.498697	0.674323	0.343775	0.0688969	4.98971	6.04711e-07	6.30351e-06
ENSG00000149231	1061.61	-0.236905	0.0538875	-4.3963	1.10113e-05	0.000130361	-0.248086	0.0548846	-4.52014	6.18001e-06	5.06875e-05	0.0111805	0.0557719	0.200469	0.841114	0.918463
ENSG00000164742	1214.08	-0.235112	0.0535121	-4.39362	1.1148e-05	0.000131825	0.130612	0.0529117	2.4685	0.013568	0.0451487	-0.365724	0.0537854	-6.79969	1.04844e-11	1.87653e-10
ENSG00000163597	6919.2	0.134502	0.0306132	4.3936	1.11488e-05	0.000131825	0.0847304	0.0309062	2.74154	0.00611523	0.023076	0.0497719	0.0307588	1.61813	0.105634	0.245671
ENSG00000105829	495.441	0.338409	0.0770361	4.39287	1.11866e-05	0.00013219	-0.259652	0.0821469	-3.16082	0.00157324	0.00729928	0.598061	0.0803715	7.4412	9.97713e-14	2.13585e-12
ENSG00000170004	4522.85	0.153115	0.0348745	4.39047	1.13107e-05	0.000133573	0.192949	0.0351289	5.49259	3.96075e-08	4.87824e-07	-0.0398334	0.0348981	-1.14142	0.253696	0.450362
ENSG00000213064	4841.97	-0.145019	0.0330406	-4.38911	1.13817e-05	0.000134328	-0.00297736	0.0331471	-0.0898226	0.928428	0.961593	-0.142041	0.0333526	-4.25878	2.05548e-05	0.000163244
ENSG00000183431	4480.05	0.137512	0.031348	4.38663	1.15119e-05	0.00013578	-0.00214812	0.0319457	-0.0672429	0.946388	0.971572	0.13966	0.0317253	4.40218	1.07168e-05	8.92461e-05
ENSG00000163395	33.2937	-1.28167	0.292273	-4.38518	1.15892e-05	0.000136607	-1.07657	0.292449	-3.68124	0.000232104	0.0013519	-0.205094	0.321327	-0.638272	0.523297	0.708054
ENSG00000171813	144.859	-0.637743	0.145508	-4.38288	1.17121e-05	0.00013797	-0.159939	0.141998	-1.12634	0.26002	0.438961	-0.477803	0.149287	-3.20056	0.00137159	0.00707142
ENSG00000116678	1088.93	-0.240798	0.0549537	-4.38183	1.17685e-05	0.000138549	-0.280048	0.0560327	-4.99793	5.79487e-07	5.84635e-06	0.0392498	0.0568889	0.689939	0.490233	0.682664
ENSG00000172789	57.732	0.998166	0.227827	4.38125	1.17999e-05	0.000138747	0.891386	0.232741	3.82994	0.000128172	0.000793507	0.106781	0.212027	0.503619	0.614529	0.77751
ENSG00000180730	324.931	-0.406706	0.0928283	-4.38127	1.17987e-05	0.000138747	-0.248632	0.0932859	-2.66527	0.0076926	0.0280647	-0.158074	0.0962771	-1.64186	0.100619	0.236853
ENSG00000106483	32.5318	-1.31847	0.300984	-4.38054	1.18387e-05	0.000138949	-0.511168	0.280392	-1.82305	0.0682962	0.164477	-0.807302	0.315842	-2.55603	0.0105874	0.0405586
ENSG00000283709	318.217	0.415147	0.094771	4.38053	1.18389e-05	0.000138949	0.335115	0.0969264	3.45742	0.000545378	0.00287625	0.0800323	0.0936629	0.854471	0.392844	0.597613
ENSG00000151572	41.7828	-1.73348	0.395715	-4.38064	1.18332e-05	0.000138949	2.04143	0.264731	7.71135	1.24498e-14	3.19468e-13	-3.77492	0.368937	-10.2319	1.42734e-24	6.90527e-23
ENSG00000169851	5690.28	-0.136273	0.0311325	-4.3772	1.20213e-05	0.000141002	0.308801	0.0308095	10.0229	1.20862e-23	6.35747e-22	-0.445074	0.0310005	-14.357	9.62743e-47	1.4364e-44
ENSG00000075420	1520.12	-0.200106	0.0457392	-4.37493	1.21473e-05	0.000142392	-0.147545	0.0463151	-3.18568	0.00144415	0.00677412	-0.0525606	0.046946	-1.1196	0.262885	0.461761
ENSG00000173890	272.616	-0.431058	0.0985581	-4.37364	1.22191e-05	0.000143146	-0.346288	0.0998108	-3.46944	0.000521547	0.00276771	-0.0847705	0.103279	-0.820791	0.411765	0.615052
ENSG00000152217	744.174	-0.291383	0.0666327	-4.37298	1.2256e-05	0.00014349	-0.329239	0.0679461	-4.84559	1.26239e-06	1.19417e-05	0.0378552	0.0691936	0.54709	0.584317	0.754424
ENSG00000052749	1913.03	0.195682	0.044771	4.37073	1.23829e-05	0.000144886	0.11693	0.0455644	2.56626	0.0102802	0.0357974	0.0787522	0.0450397	1.7485	0.0803767	0.200557
ENSG00000180182	2810.56	-0.164515	0.0376442	-4.37026	1.24098e-05	0.000145112	-0.0996612	0.0379905	-2.62332	0.0087077	0.0311371	-0.0648537	0.0383343	-1.69179	0.0906856	0.219757
ENSG00000197321	2319.5	-0.180763	0.0413652	-4.36992	1.24292e-05	0.00014516	-0.126214	0.0417762	-3.02119	0.00251782	0.0109392	-0.0545485	0.0421914	-1.29288	0.196052	0.3783
ENSG00000159217	8405.1	0.141335	0.0323425	4.36995	1.24276e-05	0.00014516	0.219209	0.0324574	6.75376	1.4406e-11	2.74781e-10	-0.0778744	0.0323322	-2.40857	0.0160151	0.0567674
ENSG00000254986	500.411	-0.333316	0.0763259	-4.36701	1.25956e-05	0.000147013	-0.00323977	0.0755175	-0.0429009	0.965781	0.982687	-0.330077	0.0775791	-4.25471	2.09319e-05	0.000166172
ENSG00000163399	16448.4	-0.097795	0.0224135	-4.36322	1.28163e-05	0.000149498	-0.0288188	0.0225089	-1.28033	0.20043	0.366396	-0.0689762	0.0225678	-3.0564	0.00224015	0.0108242
ENSG00000129521	274.517	-0.436538	0.100062	-4.36268	1.28477e-05	0.00014968	-0.783296	0.105796	-7.40383	1.32314e-13	3.09734e-12	0.346758	0.108832	3.18618	0.00144166	0.0073859
ENSG00000142541	22123.7	0.121444	0.0278368	4.36272	1.28453e-05	0.00014968	0.0381275	0.0279518	1.36405	0.172553	0.329072	0.0833166	0.0279061	2.98561	0.00283016	0.0132938
ENSG00000110344	2639.17	-0.173209	0.039706	-4.36229	1.28708e-05	0.000149857	-0.034258	0.0398769	-0.859096	0.390288	0.577084	-0.138951	0.0402504	-3.45216	0.000556112	0.00320626
ENSG00000196363	2545.57	0.167119	0.0383212	4.36102	1.29458e-05	0.000150639	0.134876	0.0389063	3.4667	0.000526888	0.0027887	0.0322428	0.0385089	0.837282	0.402434	0.606303
ENSG00000106459	657.341	0.288038	0.0660919	4.35814	1.31172e-05	0.00015254	0.148917	0.0679485	2.19161	0.0284074	0.082752	0.139121	0.0664422	2.09386	0.0362723	0.109642
ENSG00000102908	3725.49	0.144498	0.0331594	4.35769	1.31445e-05	0.000152764	-0.318895	0.0345196	-9.23808	2.50963e-20	1.01601e-18	0.463393	0.0342786	13.5185	1.21697e-41	1.47737e-39
ENSG00000166908	608.803	-0.305613	0.0701511	-4.3565	1.32161e-05	0.000153502	-0.119533	0.0702965	-1.70041	0.0890547	0.201175	-0.18608	0.0719142	-2.58753	0.00966659	0.0376212
ENSG00000228451	86.1377	-0.767233	0.176135	-4.35595	1.32493e-05	0.000153794	-1.17445	0.188972	-6.21495	5.13416e-10	8.34772e-09	0.407216	0.198303	2.05351	0.0400234	0.118416
ENSG00000175130	4768.07	0.152923	0.035114	4.35505	1.33037e-05	0.000154331	0.142539	0.0354257	4.02359	5.73173e-05	0.000382778	0.0103844	0.0352116	0.294914	0.76806	0.8767
ENSG00000143217	47.1458	-1.01838	0.233904	-4.35385	1.33768e-05	0.000155085	-2.38307	0.293481	-8.12003	4.66057e-16	1.34561e-14	1.36469	0.306862	4.44725	8.69766e-06	7.36231e-05
ENSG00000159363	1508.7	-0.203337	0.0467255	-4.35173	1.35067e-05	0.000156495	-0.67609	0.0493516	-13.6995	1.02294e-42	1.6535e-40	0.472754	0.0498978	9.47443	2.68211e-21	1.0299e-19
ENSG00000101150	1481.4	0.206368	0.0474293	4.35107	1.35476e-05	0.000156874	0.165518	0.048263	3.4295	0.000604699	0.0031501	0.0408503	0.0475818	0.858528	0.390601	0.59522
ENSG00000204394	4542.88	0.149606	0.03439	4.35027	1.3597e-05	0.000157349	0.187402	0.0346501	5.40842	6.35841e-08	7.5825e-07	-0.0377963	0.0344227	-1.098	0.272202	0.47233
ENSG00000132561	203.847	-0.511698	0.117637	-4.3498	1.36263e-05	0.000157593	-0.210298	0.116608	-1.80346	0.0713166	0.169544	-0.3014	0.12152	-2.48024	0.0131293	0.0483808
ENSG00000110107	2427.79	0.171162	0.0393551	4.34916	1.3666e-05	0.000157956	0.0688655	0.0401296	1.71608	0.0861474	0.195886	0.102296	0.0397224	2.57528	0.0100159	0.0388028
ENSG00000134285	940.729	0.266347	0.061252	4.34837	1.3715e-05	0.000158426	0.493419	0.061186	8.06424	7.36911e-16	2.10566e-14	-0.227072	0.0600059	-3.78416	0.000154229	0.00101666
ENSG00000151617	199.996	0.492951	0.113373	4.34803	1.37368e-05	0.000158581	-0.19689	0.122729	-1.60426	0.108657	0.233176	0.689841	0.118398	5.82646	5.6614e-09	7.60496e-08
ENSG00000139865	313.431	0.401443	0.0923896	4.34511	1.39205e-05	0.000160604	0.128758	0.0961947	1.33851	0.18073	0.340445	0.272686	0.0931164	2.92844	0.0034067	0.0155819
ENSG00000077782	1917.15	0.208426	0.0479717	4.34477	1.39422e-05	0.000160758	0.127092	0.0487162	2.60882	0.00908553	0.03229	0.0813341	0.0481946	1.68762	0.0914845	0.221186
ENSG00000176155	1284.01	0.244275	0.0562587	4.342	1.41189e-05	0.000162696	0.406717	0.0564102	7.20999	5.59569e-13	1.24165e-11	-0.162442	0.0555682	-2.92329	0.00346359	0.015802
ENSG00000070366	1552.3	0.208288	0.0479743	4.34166	1.41413e-05	0.000162856	0.311964	0.0483049	6.45823	1.05936e-10	1.85304e-09	-0.103676	0.0476251	-2.17693	0.0294861	0.0933289
ENSG00000156011	2568	-0.169882	0.0391347	-4.34097	1.41857e-05	0.000163269	-0.15664	0.0396317	-3.9524	7.73719e-05	0.000501287	-0.0132421	0.0399999	-0.331054	0.740604	0.859901
ENSG00000129493	348.241	-0.398992	0.0919193	-4.34067	1.42046e-05	0.000163388	-0.54845	0.0949858	-5.77402	7.74022e-09	1.07197e-07	0.149458	0.097515	1.53267	0.125358	0.276612
ENSG00000029993	2866.22	-0.168082	0.0387239	-4.34052	1.42143e-05	0.0001634	-0.317517	0.0395605	-8.02611	1.00612e-15	2.83106e-14	0.149435	0.0398763	3.74747	0.00017863	0.00116068
ENSG00000108773	1490.67	0.225748	0.0520176	4.33983	1.42591e-05	0.000163816	0.203925	0.0527136	3.86853	0.000109492	0.000689225	0.0218234	0.0520309	0.419432	0.6749	0.81672
ENSG00000120697	969.408	0.250992	0.0578378	4.33958	1.42754e-05	0.000163904	0.408918	0.0580506	7.04417	1.86569e-12	3.90508e-11	-0.157927	0.0569363	-2.77374	0.00554158	0.0236382
ENSG00000116350	4792.92	0.135929	0.0313285	4.33881	1.43258e-05	0.000164284	0.112213	0.0316984	3.54002	0.0004001	0.00219204	0.0237155	0.0314876	0.753169	0.451348	0.650752
ENSG00000240288	288.747	0.450042	0.103723	4.33886	1.43223e-05	0.000164284	0.670058	0.103652	6.46451	1.01624e-10	1.78184e-09	-0.220016	0.0996731	-2.20738	0.0272877	0.0876769
ENSG00000126091	399.232	0.378674	0.0873018	4.33753	1.44093e-05	0.000165143	0.326308	0.0890002	3.66637	0.000246016	0.00142395	0.0523664	0.0864168	0.605975	0.544532	0.724137
ENSG00000164187	938.579	-0.24694	0.0569418	-4.33671	1.44631e-05	0.000165466	-0.774498	0.0607548	-12.7479	3.20099e-37	3.83167e-35	0.527558	0.0616119	8.5626	1.10347e-17	3.2579e-16
ENSG00000233016	799.632	0.274507	0.063299	4.33667	1.44655e-05	0.000165466	-0.102027	0.0660577	-1.5445	0.122466	0.255609	0.376533	0.0649093	5.80091	6.59544e-09	8.77522e-08
ENSG00000103811	135.121	-0.675218	0.155703	-4.33657	1.44723e-05	0.000165466	-0.466664	0.155725	-2.99671	0.00272906	0.0116828	-0.208554	0.162838	-1.28074	0.200285	0.383481
ENSG00000184619	216.271	-0.489814	0.112944	-4.33678	1.44587e-05	0.000165466	-0.00877273	0.109988	-0.0797604	0.936428	0.966003	-0.481042	0.114897	-4.18671	2.83029e-05	0.000219255
ENSG00000166529	324.542	0.396816	0.0915336	4.33519	1.45634e-05	0.000166408	0.107142	0.0953845	1.12326	0.261326	0.440651	0.289674	0.0924357	3.13379	0.00172566	0.0086438
ENSG00000131981	150.037	-0.628031	0.145017	-4.33075	1.48604e-05	0.0001697	-1.1894	0.156078	-7.62054	2.52608e-14	6.2854e-13	0.561371	0.161303	3.48023	0.000500987	0.00291944
ENSG00000286932	36.8591	1.15329	0.266387	4.32938	1.4953e-05	0.000170655	-0.21872	0.304444	-0.718424	0.472496	0.652907	1.37201	0.281623	4.87179	1.10589e-06	1.10505e-05
ENSG00000178538	383.403	-0.364281	0.0841513	-4.32887	1.49873e-05	0.000170943	-0.411128	0.0862791	-4.7651	1.88762e-06	1.72306e-05	0.0468476	0.0886399	0.528516	0.597141	0.764167
ENSG00000046653	1416.05	-0.207257	0.0478889	-4.32786	1.50563e-05	0.000171627	0.0880724	0.047575	1.85123	0.064136	0.157095	-0.295329	0.0482978	-6.11475	9.67073e-10	1.42868e-08
ENSG00000203805	61.0073	-0.987421	0.228168	-4.32761	1.50735e-05	0.00017172	0.193739	0.206927	0.936269	0.349135	0.536171	-1.18116	0.228375	-5.17202	2.31574e-07	2.56582e-06
ENSG00000249715	71.415	-1.11766	0.258327	-4.32652	1.51484e-05	0.000172471	1.65615	0.203069	8.15561	3.47428e-16	1.01501e-14	-2.77381	0.240333	-11.5415	8.14577e-31	5.5281e-29
ENSG00000100490	278.507	0.433411	0.100181	4.3263	1.51637e-05	0.000172541	0.0571798	0.10501	0.54452	0.586084	0.742581	0.376231	0.101639	3.70163	0.000214223	0.00136251
ENSG00000090520	1152.79	-0.234329	0.0541666	-4.32607	1.51793e-05	0.000172616	0.253647	0.0530561	4.78073	1.74657e-06	1.60489e-05	-0.487975	0.0539999	-9.0366	1.61616e-19	5.52235e-18
ENSG00000157625	1373.6	-0.221127	0.0511569	-4.32253	1.54251e-05	0.000175306	-0.228077	0.0519517	-4.39018	1.13259e-05	8.86258e-05	0.00694991	0.0526303	0.132052	0.894943	0.948572
ENSG00000176619	6579.1	0.13263	0.0306875	4.32195	1.54659e-05	0.000175665	0.257581	0.0307869	8.36658	5.93131e-17	1.8631e-15	-0.124951	0.0306269	-4.07979	4.50763e-05	0.000334605
ENSG00000126653	2113.81	0.175123	0.040528	4.32104	1.55295e-05	0.000176282	0.176537	0.041099	4.29542	1.74359e-05	0.00013049	-0.00141437	0.0406199	-0.0348197	0.972223	0.986209
ENSG00000143772	849.091	-0.266571	0.0617015	-4.32033	1.55799e-05	0.000176626	0.593463	0.0585759	10.1315	4.00356e-24	2.17835e-22	-0.860034	0.0600394	-14.3245	1.53858e-46	2.26102e-44
ENSG00000135686	937.103	-0.25545	0.0591275	-4.32033	1.55799e-05	0.000176626	-0.593014	0.061792	-9.59695	8.23468e-22	3.823e-20	0.337564	0.062694	5.38432	7.27194e-08	8.64013e-07
ENSG00000047230	1184.01	-0.232687	0.05386	-4.32022	1.55877e-05	0.000176626	-0.0184558	0.0538442	-0.342762	0.731777	0.844686	-0.214231	0.0546832	-3.91767	8.94082e-05	0.000621659
ENSG00000197381	1246.18	0.23805	0.0551201	4.31876	1.5691e-05	0.000177691	0.0972379	0.0563178	1.72659	0.0842411	0.192605	0.140812	0.0555326	2.53567	0.0112232	0.0425192
ENSG00000141424	1340.27	-0.227747	0.0527607	-4.31661	1.58442e-05	0.000179319	-0.0766754	0.0529731	-1.44744	0.147774	0.294021	-0.151072	0.0537001	-2.81325	0.0049043	0.0213057
ENSG00000104267	376.482	0.381405	0.0883982	4.31462	1.59876e-05	0.000180835	0.00979501	0.0924559	0.105942	0.915628	0.954641	0.37161	0.089989	4.1295	3.63552e-05	0.00027584
ENSG00000256043	39.0081	1.26864	0.294121	4.3133	1.60833e-05	0.000181809	0.899673	0.304232	2.9572	0.00310451	0.0130232	0.368962	0.274335	1.34493	0.178647	0.354482
ENSG00000011376	1403.48	0.205264	0.0475959	4.31265	1.6131e-05	0.00018224	-0.00132058	0.0490743	-0.0269099	0.978532	0.989976	0.206585	0.0483971	4.26854	1.96757e-05	0.000157349
ENSG00000260597	476.007	0.340451	0.0789556	4.31192	1.6184e-05	0.000182638	0.70288	0.0780525	9.00522	2.15229e-19	8.05109e-18	-0.362429	0.0755832	-4.7951	1.62592e-06	1.5771e-05
ENSG00000102038	1703.4	-0.19412	0.0450195	-4.31191	1.61854e-05	0.000182638	0.134876	0.0446342	3.02181	0.00251269	0.0109233	-0.328996	0.0452399	-7.27225	3.53537e-13	7.13094e-12
ENSG00000224905	65.5825	0.909469	0.210961	4.31107	1.62468e-05	0.000183222	0.678576	0.217609	3.11832	0.00181884	0.0082843	0.230893	0.200836	1.14966	0.250285	0.44633
ENSG00000129646	177.804	0.585128	0.135782	4.30933	1.63752e-05	0.000184561	0.680317	0.136809	4.97277	6.60044e-07	6.58706e-06	-0.0951896	0.130471	-0.729584	0.465644	0.663098
ENSG00000140553	1454.36	0.208153	0.0483077	4.30889	1.64074e-05	0.000184814	0.203176	0.0490202	4.14475	3.40188e-05	0.000239082	0.00497647	0.0483249	0.102979	0.917979	0.961096
ENSG00000159461	2562.54	-0.160696	0.0373203	-4.30586	1.6634e-05	0.000187255	-0.221529	0.0380419	-5.8233	5.76978e-09	8.09707e-08	0.0608334	0.0383997	1.58422	0.113144	0.258011
ENSG00000106785	922.242	0.245926	0.0571278	4.30484	1.6711e-05	0.000188011	-0.0976216	0.0596314	-1.63709	0.101613	0.222397	0.343547	0.0586398	5.85861	4.66771e-09	6.33984e-08
ENSG00000105699	1271.05	-0.234157	0.0544035	-4.30408	1.67683e-05	0.000188544	-0.0010989	0.0543204	-0.0202299	0.98386	0.992157	-0.233058	0.0551038	-4.22944	2.34276e-05	0.00018404
ENSG00000148908	404.706	-0.385301	0.0895272	-4.30373	1.67947e-05	0.00018873	-0.0196545	0.0884114	-0.222307	0.824075	0.902959	-0.365647	0.090939	-4.02079	5.80034e-05	0.000419414
ENSG00000174469	1312.69	-0.215539	0.0501138	-4.30098	1.70044e-05	0.000190973	-0.180692	0.0507948	-3.55729	0.0003747	0.00206926	-0.0348468	0.0515088	-0.676521	0.49871	0.689027
ENSG00000077942	490.039	-0.332643	0.0773439	-4.30083	1.7016e-05	0.000190991	-0.392581	0.0792339	-4.95471	7.24393e-07	7.17107e-06	0.059938	0.0810695	0.73934	0.4597	0.657838
ENSG00000197362	328.205	0.427028	0.0993413	4.29859	1.71885e-05	0.000192699	0.333465	0.101432	3.28756	0.0010106	0.00495288	0.0935634	0.0983253	0.951569	0.341316	0.547972
ENSG00000136986	1273.04	-0.210711	0.0490178	-4.29867	1.71828e-05	0.000192699	-0.0212497	0.0491014	-0.432772	0.665181	0.799633	-0.189461	0.0498728	-3.79889	0.000145346	0.000962965
ENSG00000115364	2657.25	0.166634	0.0387699	4.29803	1.72321e-05	0.000193074	0.0368591	0.0395547	0.93185	0.351414	0.538589	0.129775	0.0391897	3.31146	0.000928107	0.0050557
ENSG00000135763	2310.79	0.167226	0.0389103	4.29774	1.72548e-05	0.000193215	0.300207	0.0391101	7.67594	1.64212e-14	4.16549e-13	-0.13298	0.0386561	-3.44009	0.000581525	0.00333213
ENSG00000173905	2119.18	-0.188273	0.0438105	-4.29744	1.72782e-05	0.000193323	-0.178289	0.0443601	-4.01913	5.8413e-05	0.000389743	-0.00998422	0.044801	-0.222857	0.823647	0.908885
ENSG00000151702	107.154	-0.72056	0.167675	-4.29736	1.72847e-05	0.000193323	0.232356	0.156021	1.48926	0.136418	0.27718	-0.952917	0.167391	-5.69277	1.24992e-08	1.61146e-07
ENSG00000176915	3984.47	0.140922	0.0327943	4.29715	1.73008e-05	0.000193389	0.221177	0.033028	6.69666	2.13231e-11	3.98817e-10	-0.0802554	0.0327692	-2.44911	0.0143211	0.051998
ENSG00000125798	52.9861	-0.945942	0.220203	-4.29578	1.74078e-05	0.00019447	-0.89558	0.22451	-3.98905	6.63387e-05	0.000437037	-0.0503628	0.241384	-0.208642	0.834728	0.914691
ENSG00000035403	4100.63	-0.135554	0.0315665	-4.29423	1.75304e-05	0.000195653	-0.275192	0.0322573	-8.53113	1.44923e-17	4.75455e-16	0.139638	0.0324761	4.29972	1.71014e-05	0.000138091
ENSG00000185989	265.725	0.443335	0.103241	4.29418	1.75342e-05	0.000195653	0.297434	0.106147	2.8021	0.00507716	0.0197252	0.145901	0.102376	1.42515	0.154115	0.319662
ENSG00000170989	392.942	-0.376324	0.0876517	-4.29341	1.75952e-05	0.000196208	0.141076	0.0853479	1.65296	0.0983399	0.217015	-0.5174	0.0880848	-5.87389	4.25681e-09	5.79786e-08
ENSG00000165410	1282.15	-0.222853	0.0519072	-4.29329	1.76046e-05	0.000196208	-0.483487	0.0537799	-8.9901	2.47004e-19	9.17768e-18	0.260634	0.0544515	4.78653	1.6969e-06	1.63782e-05
ENSG00000114982	2680.18	0.176129	0.0410602	4.28954	1.79047e-05	0.000199436	0.247261	0.0413553	5.97895	2.24587e-09	3.35593e-08	-0.0711322	0.0409712	-1.73615	0.082537	0.204615
ENSG00000233532	31.17	-1.29745	0.302511	-4.28892	1.7954e-05	0.000199795	-0.958201	0.297787	-3.21775	0.00129202	0.00614516	-0.339245	0.32908	-1.03089	0.302594	0.506136
ENSG00000157600	1695.46	-0.198576	0.0463003	-4.28888	1.79579e-05	0.000199795	-0.111371	0.0466973	-2.38496	0.0170808	0.0546374	-0.0872048	0.0472585	-1.84527	0.0649982	0.171558
ENSG00000141564	1843.22	0.203251	0.0473951	4.28843	1.79942e-05	0.000200082	0.34869	0.0475665	7.33058	2.29163e-13	5.25344e-12	-0.145439	0.0469938	-3.09486	0.00196903	0.00965256
ENSG00000127804	1469.55	0.232993	0.0543718	4.28517	1.82596e-05	0.000202915	0.180573	0.0551374	3.27497	0.00105673	0.00514992	0.0524191	0.0544588	0.962546	0.335775	0.541881
ENSG00000215421	1059.43	0.244307	0.0570204	4.28455	1.8311e-05	0.000203367	0.0301663	0.0586755	0.514121	0.607168	0.758104	0.21414	0.0577792	3.70618	0.000210406	0.00133954
ENSG00000173786	1352.41	0.215112	0.0502127	4.28402	1.83543e-05	0.000203728	0.151905	0.0511524	2.96966	0.00298129	0.0125825	0.0632071	0.0504216	1.25357	0.209998	0.396715
ENSG00000205189	2201.31	-0.167121	0.0390288	-4.28199	1.85226e-05	0.000205477	-0.0947247	0.0394324	-2.4022	0.0162967	0.0525314	-0.0723963	0.0398626	-1.81614	0.0693482	0.180073
ENSG00000147852	497.293	-0.331102	0.0773437	-4.28091	1.86128e-05	0.000206357	-0.27457	0.0783917	-3.50254	0.000460842	0.00248668	-0.0565314	0.0802582	-0.70437	0.481202	0.675462
ENSG00000105612	404.016	-0.373374	0.0872292	-4.28038	1.86578e-05	0.000206735	-0.475275	0.089617	-5.3034	1.13665e-07	1.30487e-06	0.101901	0.0918034	1.10999	0.267002	0.466231
ENSG00000040933	1491.96	0.214937	0.0502228	4.27967	1.87175e-05	0.000207276	0.250677	0.0507627	4.93822	7.88377e-07	7.74485e-06	-0.0357405	0.0500796	-0.713674	0.475429	0.670955
ENSG00000160007	3813.64	0.144688	0.0338099	4.27945	1.87353e-05	0.000207353	0.130376	0.0342219	3.80972	0.000139127	0.000853925	0.014312	0.03396	0.421437	0.673436	0.815761
ENSG00000106246	261.761	0.45377	0.106041	4.2792	1.87569e-05	0.000207471	0.179729	0.10999	1.63404	0.10225	0.223283	0.274041	0.106314	2.57765	0.00994745	0.0385683
ENSG00000119684	1181.07	0.220313	0.051501	4.27783	1.88722e-05	0.000208556	0.0667958	0.0529061	1.26254	0.206756	0.374407	0.153517	0.0520934	2.94696	0.00320916	0.0148071
ENSG00000058600	1730.26	0.19258	0.0450186	4.27778	1.88769e-05	0.000208556	0.0725767	0.0460189	1.57711	0.114771	0.243542	0.120003	0.0454592	2.63979	0.00829565	0.0330895
ENSG00000153214	290.83	-0.415554	0.0971495	-4.27747	1.89031e-05	0.000208724	-0.393572	0.0989406	-3.97787	6.95368e-05	0.000455859	-0.0219814	0.102066	-0.215363	0.829484	0.912322
ENSG00000169221	2109.18	0.177182	0.041428	4.27686	1.89545e-05	0.00020917	0.31769	0.0416132	7.63436	2.26939e-14	5.66579e-13	-0.140508	0.0411165	-3.41732	0.000632404	0.00358791
ENSG00000167685	1093.77	0.229126	0.0536198	4.27315	1.92729e-05	0.00021256	0.399902	0.0537738	7.43675	1.03192e-13	2.44406e-12	-0.170777	0.0528003	-3.23439	0.00121902	0.00638418
ENSG00000170322	1330.52	0.22251	0.052082	4.27229	1.93475e-05	0.000213259	0.354378	0.0523422	6.7704	1.28426e-11	2.45807e-10	-0.131868	0.051553	-2.55792	0.0105301	0.0403891
ENSG00000132603	1125.2	0.213931	0.0500781	4.27195	1.93774e-05	0.000213466	-0.445695	0.0539405	-8.26272	1.42393e-16	4.32552e-15	0.659626	0.0532078	12.3972	2.7071e-35	2.35157e-33
ENSG00000012061	807.172	0.265524	0.0621604	4.2716	1.94079e-05	0.000213678	0.422888	0.0623999	6.77705	1.22651e-11	2.35364e-10	-0.157364	0.0610798	-2.57636	0.00998461	0.0386971
ENSG00000172348	81.817	-0.761349	0.178392	-4.26784	1.97374e-05	0.000217055	-0.995047	0.18771	-5.30098	1.1518e-07	1.32158e-06	0.233698	0.197767	1.18168	0.237332	0.430013
ENSG00000165084	208.599	-0.501425	0.117488	-4.2679	1.97318e-05	0.000217055	-0.451691	0.119285	-3.78665	0.000152692	0.000926254	-0.049734	0.123644	-0.402234	0.687512	0.824736
ENSG00000150636	60.7023	0.877526	0.205724	4.26555	1.99413e-05	0.00021917	-0.568875	0.239055	-2.37968	0.0173275	0.0552985	1.4464	0.226629	6.38225	1.74502e-10	2.77287e-09
ENSG00000165028	120.565	-0.66338	0.155625	-4.26269	2.01976e-05	0.000221818	0.161908	0.146535	1.10491	0.269199	0.449884	-0.825288	0.156146	-5.28538	1.25446e-07	1.43635e-06
ENSG00000089022	1949.33	0.184277	0.0432313	4.26258	2.02084e-05	0.000221818	0.112252	0.0440194	2.55005	0.0107709	0.0372398	0.0720253	0.0435176	1.65508	0.0979074	0.232064
ENSG00000001497	3417.26	0.145711	0.0341846	4.26248	2.02172e-05	0.000221818	0.169743	0.0345601	4.91153	9.0369e-07	8.785e-06	-0.0240317	0.034266	-0.701329	0.483098	0.676992
ENSG00000181104	763.554	-0.263954	0.0619675	-4.25956	2.04834e-05	0.000224609	-0.304612	0.0633462	-4.80869	1.51924e-06	1.41241e-05	0.0406579	0.0645268	0.630093	0.528633	0.712316
ENSG00000145284	1127.88	-0.226829	0.0532569	-4.25915	2.05209e-05	0.00022489	-0.248447	0.0542505	-4.57962	4.65816e-06	3.90591e-05	0.0216176	0.0550585	0.39263	0.694593	0.829633
ENSG00000100596	1773.99	-0.183377	0.043058	-4.25883	2.05498e-05	0.000225078	-0.111614	0.0435158	-2.56491	0.0103203	0.0359233	-0.0717629	0.0440459	-1.62928	0.103254	0.241459
ENSG00000120727	2617.09	-0.155905	0.0366386	-4.25521	2.08849e-05	0.000228485	-0.261191	0.0374789	-6.96902	3.19152e-12	6.51995e-11	0.105286	0.0378205	2.78383	0.00537204	0.0230407
ENSG00000161960	450.884	0.354358	0.0832761	4.25522	2.08847e-05	0.000228485	0.550205	0.0833616	6.60022	4.10549e-11	7.46438e-10	-0.195847	0.0809341	-2.41983	0.0155278	0.0553511
ENSG00000049618	4152.68	0.155606	0.0365762	4.25429	2.09712e-05	0.000229297	0.224553	0.0367947	6.10285	1.0419e-09	1.62371e-08	-0.0689472	0.0365491	-1.88643	0.0592373	0.159534
ENSG00000121440	331.865	-0.413429	0.0972214	-4.25245	2.11442e-05	0.000231056	-0.218676	0.0973481	-2.24633	0.0246826	0.0738145	-0.194753	0.100226	-1.94313	0.052	0.144551
ENSG00000273247	305.828	0.389379	0.091592	4.25124	2.12595e-05	0.000232182	-0.381621	0.100139	-3.81093	0.000138447	0.000850225	0.771	0.0974836	7.90902	2.59422e-15	6.29863e-14
ENSG00000143126	2031.99	-0.179683	0.0422847	-4.24938	2.14367e-05	0.000233984	-0.230092	0.0430597	-5.34356	9.11385e-08	1.06168e-06	0.0504087	0.043506	1.15866	0.246594	0.441692
ENSG00000198453	988.245	0.242718	0.0571292	4.24858	2.15132e-05	0.000234683	0.369788	0.0574663	6.43486	1.23589e-10	2.14657e-09	-0.12707	0.0564084	-2.25268	0.0242793	0.0796207
ENSG00000102172	3666.15	-0.183007	0.0430773	-4.24835	2.15349e-05	0.000234786	-0.397044	0.0437831	-9.06844	1.20734e-19	4.64178e-18	0.214037	0.044023	4.86193	1.16245e-06	1.15624e-05
ENSG00000103549	4817.89	0.136314	0.0320894	4.24794	2.1574e-05	0.000235078	0.150829	0.032389	4.65678	3.21198e-06	2.78938e-05	-0.0145144	0.0321813	-0.45102	0.651975	0.801288
ENSG00000213719	1357.35	-0.223939	0.0527249	-4.24731	2.16355e-05	0.000235613	-0.138542	0.0531697	-2.60566	0.00916986	0.0325375	-0.085397	0.0538626	-1.58546	0.112862	0.257576
ENSG00000111229	1547.62	-0.191679	0.0451697	-4.24353	2.20027e-05	0.000239474	-0.164875	0.045836	-3.59706	0.000321836	0.00181028	-0.0268043	0.0464326	-0.577273	0.563755	0.739087
ENSG00000172775	2286.17	-0.1914	0.0451069	-4.24324	2.20312e-05	0.000239648	-0.0997327	0.0453982	-2.19684	0.0280318	0.0819167	-0.0916671	0.0458119	-2.00095	0.0453983	0.130353
ENSG00000153179	1739.38	-0.194865	0.0459325	-4.24242	2.2112e-05	0.000240389	-0.152463	0.0464663	-3.28115	0.00103385	0.00505287	-0.0424021	0.0470006	-0.902161	0.366971	0.572377
ENSG00000269343	969.002	0.270393	0.0637385	4.24223	2.21311e-05	0.000240459	0.466124	0.0637922	7.30691	2.73346e-13	6.21484e-12	-0.195731	0.0626853	-3.12244	0.0017936	0.00892689
ENSG00000008735	805.65	0.265043	0.0624818	4.24191	2.21621e-05	0.000240659	0.398474	0.0628291	6.34219	2.26522e-10	3.82634e-09	-0.133432	0.0615264	-2.16869	0.0301063	0.0948922
ENSG00000174938	383.275	-0.367551	0.0866607	-4.24126	2.22269e-05	0.000241225	-0.490662	0.0893681	-5.49035	4.0114e-08	4.92693e-07	0.123112	0.0916353	1.3435	0.179111	0.355188
ENSG00000072682	493.41	-0.319199	0.0752741	-4.24049	2.23037e-05	0.00024192	-0.422849	0.077516	-5.455	4.8974e-08	5.95241e-07	0.103651	0.0792898	1.30724	0.191132	0.371968
ENSG00000167004	7991.05	-0.145529	0.0343202	-4.24034	2.23185e-05	0.000241943	0.139942	0.0342529	4.08555	4.39722e-05	0.000301382	-0.285472	0.0343783	-8.30383	1.00806e-16	2.76332e-15
ENSG00000069020	1575.33	-0.20188	0.0476165	-4.2397	2.2382e-05	0.000242493	-0.0199017	0.0477114	-0.417127	0.676585	0.806271	-0.181978	0.0483259	-3.76564	0.000166125	0.00108592
ENSG00000204366	578.315	0.303564	0.0716148	4.23885	2.24666e-05	0.000243271	-0.0525324	0.074836	-0.701967	0.4827	0.661373	0.356097	0.0732715	4.85996	1.17407e-06	1.1672e-05
ENSG00000165312	387.521	-0.350227	0.0826333	-4.23833	2.25192e-05	0.000243702	-0.415981	0.084928	-4.89804	9.67955e-07	9.35633e-06	0.0657544	0.087201	0.754056	0.450816	0.650301
ENSG00000111602	3270.84	0.159882	0.0377241	4.23819	2.25333e-05	0.000243715	0.0191279	0.0384037	0.498075	0.618431	0.766291	0.140754	0.0381114	3.69322	0.000221435	0.00140154
ENSG00000107929	3854.77	0.142214	0.0335676	4.23664	2.2689e-05	0.000245237	0.0351247	0.0341533	1.02844	0.303742	0.487948	0.107089	0.0339036	3.15864	0.00158507	0.0080152
ENSG00000100335	2138.42	0.168421	0.0397543	4.23653	2.26997e-05	0.000245237	0.164835	0.0403443	4.0857	4.39442e-05	0.000301283	0.00358577	0.0398813	0.0899111	0.928358	0.966079
ENSG00000213625	1086.12	-0.24186	0.0570994	-4.23577	2.27774e-05	0.000245937	-0.158515	0.0576234	-2.75087	0.00594371	0.0225228	-0.083345	0.0584849	-1.42507	0.154137	0.319675
ENSG00000179134	4860.65	0.129779	0.0306473	4.23459	2.2897e-05	0.000247088	0.192112	0.0308816	6.22092	4.94243e-10	8.0478e-09	-0.0623332	0.0306737	-2.03214	0.0421396	0.123315
ENSG00000183291	2263.66	-0.180344	0.0426008	-4.23335	2.3024e-05	0.000248317	-0.214214	0.0432474	-4.95322	7.29948e-07	7.22283e-06	0.0338699	0.0436493	0.775956	0.437775	0.638131
ENSG00000197969	4922.32	-0.140205	0.0331216	-4.23304	2.30554e-05	0.000248374	-0.0710231	0.0333388	-2.13035	0.033143	0.0936999	-0.0691817	0.0335298	-2.06329	0.0390852	0.116327
ENSG00000088305	954.076	0.246187	0.058157	4.23314	2.30446e-05	0.000248374	0.166598	0.0593695	2.80612	0.00501419	0.0195439	0.0795888	0.058347	1.36406	0.172549	0.345901
ENSG00000114279	187.822	-0.510505	0.120617	-4.23246	2.31148e-05	0.000248874	-0.446389	0.122389	-3.64731	0.000265005	0.00152035	-0.0641153	0.127202	-0.504044	0.614231	0.777384
ENSG00000086598	5609.69	-0.150976	0.0356778	-4.23166	2.31977e-05	0.000249624	-0.0499324	0.0358149	-1.39418	0.163264	0.316039	-0.101044	0.0359842	-2.808	0.00498505	0.0215893
ENSG00000151690	830.182	-0.259797	0.0614075	-4.2307	2.32965e-05	0.000250546	0.232428	0.060017	3.87269	0.000107639	0.000678766	-0.492224	0.0612987	-8.02994	9.75235e-16	2.44371e-14
ENSG00000141985	1639.96	0.18397	0.0434969	4.22949	2.34223e-05	0.000251757	0.112576	0.0444242	2.53412	0.0112731	0.0386922	0.0713936	0.0438338	1.62873	0.103369	0.241698
ENSG00000114812	279.23	0.424675	0.100431	4.22852	2.35236e-05	0.000252703	0.542461	0.101159	5.36246	8.20977e-08	9.63974e-07	-0.117787	0.0973097	-1.21043	0.226113	0.416884
ENSG00000139370	766.647	-0.262922	0.0621858	-4.22801	2.35772e-05	0.000253135	-0.182113	0.062884	-2.89602	0.00377927	0.0153688	-0.0808087	0.0640959	-1.26075	0.2074	0.39306
ENSG00000067829	729.313	0.266877	0.0631303	4.2274	2.36412e-05	0.00025368	0.379852	0.0636113	5.97145	2.3516e-09	3.49739e-08	-0.112975	0.0621859	-1.81673	0.0692582	0.179911
ENSG00000138092	1423.87	0.203465	0.0481359	4.22689	2.36948e-05	0.000254112	0.269876	0.048622	5.55049	2.84875e-08	3.59667e-07	-0.0664109	0.0479097	-1.38617	0.165696	0.33668
ENSG00000153187	36607.1	0.102614	0.0242959	4.22352	2.40512e-05	0.000257788	0.117016	0.0243488	4.80583	1.54113e-06	1.43156e-05	-0.0144014	0.0243213	-0.592131	0.553763	0.730909
ENSG00000051825	3225.03	0.153358	0.036329	4.22136	2.42837e-05	0.000260133	0.178991	0.0366997	4.87718	1.07614e-06	1.03209e-05	-0.0256336	0.0363906	-0.704402	0.481182	0.675462
ENSG00000120137	3784.21	-0.144328	0.0341921	-4.22109	2.43122e-05	0.000260292	-0.0714529	0.0344584	-2.0736	0.0381168	0.10474	-0.0728751	0.0347061	-2.09978	0.0357484	0.108444
ENSG00000113441	3692.03	-0.141049	0.0334166	-4.22093	2.43293e-05	0.000260329	-0.291701	0.0341664	-8.53764	1.36992e-17	4.5077e-16	0.150651	0.0344046	4.37881	1.19327e-05	9.83654e-05
ENSG00000189159	2231.66	-0.170461	0.040407	-4.2186	2.45826e-05	0.000262892	-0.152499	0.040947	-3.72431	0.000195853	0.00115879	-0.0179617	0.0413588	-0.43429	0.664078	0.809778
ENSG00000160588	135.271	-0.605738	0.143683	-4.2158	2.48896e-05	0.000266025	-0.251084	0.14163	-1.77282	0.0762578	0.178456	-0.354654	0.148862	-2.38244	0.0171985	0.0602408
ENSG00000272405	515.401	0.323261	0.0766972	4.21477	2.50032e-05	0.000266939	-0.294734	0.0817893	-3.60358	0.000313862	0.00177037	0.617996	0.0801624	7.70929	1.26518e-14	2.94029e-13
ENSG00000155393	1250.92	0.226185	0.0536639	4.21485	2.49946e-05	0.000266939	0.188133	0.0545238	3.45048	0.000559594	0.00294142	0.0380519	0.0537387	0.708091	0.478889	0.674003
ENSG00000120688	509.639	0.314895	0.0747262	4.21399	2.50904e-05	0.00026772	0.0819773	0.0774214	1.05885	0.28967	0.472889	0.232918	0.075589	3.08137	0.00206047	0.0100479
ENSG00000136840	168.049	0.581969	0.138216	4.21058	2.54714e-05	0.000271633	0.674739	0.139304	4.84364	1.27481e-06	1.20387e-05	-0.0927695	0.132774	-0.698701	0.484739	0.678426
ENSG00000181649	27.0947	-1.35613	0.322242	-4.2084	2.5718e-05	0.000274109	-1.04802	0.318275	-3.2928	0.000991947	0.00486958	-0.308109	0.353317	-0.872047	0.383183	0.587259
ENSG00000198353	1717.66	0.193833	0.0460657	4.20776	2.57918e-05	0.000274742	0.279655	0.0464305	6.02309	1.71119e-09	2.58664e-08	-0.0858219	0.0458395	-1.87223	0.0611753	0.163477
ENSG00000151725	1256.21	0.233128	0.0554086	4.20743	2.58296e-05	0.00027499	0.268464	0.0559891	4.79493	1.62729e-06	1.50384e-05	-0.0353363	0.0551895	-0.640271	0.521996	0.707273
ENSG00000213190	830.603	-0.258647	0.0614781	-4.20714	2.58624e-05	0.000275185	-0.484423	0.0637442	-7.59949	2.97303e-14	7.35617e-13	0.225777	0.0647633	3.48618	0.000489967	0.00286249
ENSG00000164031	983.822	-0.233098	0.0554184	-4.20615	2.59754e-05	0.000276233	-0.114678	0.055847	-2.05343	0.0400307	0.109092	-0.11842	0.0568003	-2.08486	0.0370823	0.111572
ENSG00000140632	2300.07	0.175603	0.0417543	4.20563	2.60356e-05	0.00027672	0.272994	0.0420279	6.49553	8.27399e-11	1.46465e-09	-0.0973908	0.0415859	-2.34192	0.0191849	0.0657379
ENSG00000017260	1599.91	-0.194912	0.046351	-4.20513	2.60929e-05	0.000277173	-0.170135	0.0469874	-3.62086	0.000293631	0.00166815	-0.0247776	0.0475597	-0.520979	0.602381	0.768403
ENSG00000170919	457.741	0.358505	0.0852632	4.20469	2.61444e-05	0.000277566	0.617328	0.0849861	7.26386	3.76192e-13	8.45764e-12	-0.258823	0.0825712	-3.13454	0.00172124	0.00863269
ENSG00000196531	10608.1	0.136409	0.0324567	4.20279	2.63643e-05	0.000279744	0.178579	0.0325724	5.48252	4.1932e-08	5.13598e-07	-0.04217	0.0324779	-1.29842	0.194142	0.375627
ENSG00000160991	715.651	0.28957	0.0689032	4.20256	2.63909e-05	0.00027987	-0.0479548	0.0715308	-0.670407	0.502598	0.677958	0.337525	0.0702672	4.80345	1.55957e-06	1.51802e-05
ENSG00000137575	1204.38	-0.220564	0.0525017	-4.20109	2.65632e-05	0.000281541	-0.160043	0.0531057	-3.01368	0.002581	0.0111699	-0.0605209	0.0538713	-1.12344	0.261253	0.459727
ENSG00000114346	1864.97	-0.186649	0.0444349	-4.20052	2.66307e-05	0.000282099	-0.0190976	0.0445643	-0.428541	0.668257	0.801049	-0.167552	0.0450769	-3.71702	0.000201583	0.00129263
ENSG00000185721	1607.15	0.190143	0.0452851	4.1988	2.68334e-05	0.000284087	0.0893953	0.0462909	1.93116	0.0534628	0.136194	0.100748	0.045697	2.20469	0.0274757	0.0881504
ENSG00000100403	3041.92	0.168218	0.0400707	4.19803	2.69247e-05	0.000284896	0.174607	0.0404641	4.31511	1.59522e-05	0.000120526	-0.00638878	0.0401392	-0.159166	0.873538	0.937218
ENSG00000142892	1375.63	-0.213259	0.0508141	-4.19684	2.70663e-05	0.000286235	-0.0587021	0.0510157	-1.15067	0.249869	0.427285	-0.154557	0.051706	-2.98914	0.00279759	0.013163
ENSG00000081479	2493.44	0.19227	0.0458187	4.19632	2.71289e-05	0.000286737	0.855758	0.0449152	19.0527	6.23555e-81	3.73206e-78	-0.663488	0.0444235	-14.9355	1.93489e-50	3.60165e-48
ENSG00000268471	184.777	0.502486	0.119753	4.19603	2.71634e-05	0.000286943	-0.332771	0.131131	-2.5377	0.0111585	0.0383444	0.835256	0.126773	6.58859	4.44027e-11	7.48792e-10
ENSG00000170515	6704.17	0.142508	0.0339845	4.19333	2.74895e-05	0.000290226	-0.195633	0.0345797	-5.65744	1.53644e-08	2.03253e-07	0.338141	0.0344445	9.81699	9.51448e-23	4.03385e-21
ENSG00000101574	305.444	-0.407278	0.0971925	-4.19043	2.78427e-05	0.000293792	-0.38868	0.0989246	-3.92906	8.52796e-05	0.000547713	-0.0185978	0.101842	-0.182614	0.855101	0.926543
ENSG00000288701	15631.3	0.133929	0.0319672	4.18958	2.79476e-05	0.000294695	0.28834	0.0319936	9.01241	2.01579e-19	7.55323e-18	-0.15441	0.0319276	-4.83626	1.32305e-06	1.3047e-05
ENSG00000134532	476.278	-0.333683	0.0796478	-4.18948	2.79593e-05	0.000294695	0.0185497	0.0786838	0.23575	0.813627	0.896763	-0.352233	0.0807792	-4.36044	1.29802e-05	0.000106372
ENSG00000089057	1880.59	0.194927	0.0465304	4.18924	2.79892e-05	0.000294848	0.17638	0.0471422	3.74145	0.000182961	0.00108945	0.0185465	0.0466212	0.397812	0.690769	0.82698
ENSG00000174243	3276.18	0.151233	0.0361147	4.18758	2.8194e-05	0.000296841	0.155866	0.0365245	4.26744	1.97733e-05	0.000146203	-0.0046325	0.0362245	-0.127883	0.898242	0.950466
ENSG00000178409	678.611	0.279362	0.0667605	4.18454	2.8575e-05	0.000300685	0.25607	0.0679424	3.76892	0.000163956	0.000987704	0.0232923	0.0664897	0.350314	0.726103	0.851179
ENSG00000152939	1188.34	-0.214793	0.0513505	-4.18288	2.87839e-05	0.000302549	-0.0577757	0.0515708	-1.12032	0.262578	0.442021	-0.157017	0.0523664	-2.99843	0.00271372	0.0128053
ENSG00000164938	251.068	-0.45874	0.10967	-4.18293	2.87773e-05	0.000302549	-0.184716	0.109051	-1.69384	0.0902948	0.203292	-0.274025	0.11287	-2.42779	0.0151912	0.0544494
ENSG00000279078	120.57	0.646281	0.154558	4.18147	2.89636e-05	0.00030427	0.560878	0.157974	3.55045	0.000384579	0.00211801	0.0854026	0.149306	0.571999	0.567323	0.741446
ENSG00000187475	22.9635	-1.53089	0.366425	-4.17791	2.94199e-05	0.000308893	-0.840174	0.345647	-2.43073	0.0150685	0.0492972	-0.690718	0.391913	-1.76243	0.0779973	0.19673
ENSG00000163444	1569.81	0.190726	0.0456651	4.17663	2.95866e-05	0.000310472	0.0718646	0.0467471	1.53731	0.124218	0.258244	0.118861	0.0461458	2.57578	0.0100015	0.0387546
ENSG00000134884	3611.78	0.165511	0.0396331	4.17607	2.96582e-05	0.000311052	0.102074	0.0400864	2.54635	0.0108856	0.0375544	0.0634367	0.0398192	1.59312	0.111134	0.254852
ENSG00000145247	395.152	-0.369521	0.0885074	-4.17502	2.97955e-05	0.00031232	-0.282285	0.0894376	-3.15622	0.00159829	0.00739534	-0.087236	0.0917459	-0.950844	0.341683	0.548248
ENSG00000149328	971.266	-0.227297	0.0544482	-4.17456	2.9856e-05	0.000312781	-0.140644	0.0550431	-2.55516	0.0106139	0.0367889	-0.0866531	0.0559916	-1.54761	0.121716	0.271155
ENSG00000116991	2351.75	-0.169469	0.0405977	-4.17434	2.98848e-05	0.000312911	-0.138305	0.0410724	-3.36736	0.000758914	0.00384141	-0.0311632	0.0414609	-0.751628	0.452275	0.651481
ENSG00000005020	1353.32	-0.216532	0.051879	-4.17378	2.99582e-05	0.000313335	-0.141133	0.0523682	-2.69501	0.0070386	0.0260217	-0.075399	0.0530492	-1.4213	0.155228	0.321426
ENSG00000007237	168.828	-0.57225	0.137103	-4.17387	2.99471e-05	0.000313335	-0.0833692	0.133828	-0.622958	0.533312	0.70282	-0.488881	0.139853	-3.49569	0.000472841	0.00277444
ENSG00000158825	16.5209	-1.77522	0.425499	-4.17209	3.01816e-05	0.000315497	-1.32273	0.411293	-3.21604	0.00129975	0.00617526	-0.452487	0.472778	-0.957081	0.338526	0.544926
ENSG00000162496	691.964	-0.267239	0.0640999	-4.1691	3.05807e-05	0.000319493	-0.313255	0.0656038	-4.77495	1.79749e-06	1.64758e-05	0.0460163	0.0668757	0.688087	0.491398	0.683732
ENSG00000168702	894.37	-0.246432	0.059122	-4.1682	3.07014e-05	0.000320579	0.338334	0.0573496	5.89949	3.64627e-09	5.26723e-08	-0.584766	0.0585626	-9.98531	1.76749e-23	7.88712e-22
ENSG00000198910	49.6495	-0.970802	0.23303	-4.16599	3.10002e-05	0.000323521	-1.15679	0.244244	-4.73621	2.17752e-06	1.9634e-05	0.185986	0.260658	0.713526	0.47552	0.670991
ENSG00000075856	2557.89	0.161326	0.0387379	4.16454	3.11975e-05	0.000325401	0.2009	0.0391417	5.13263	2.85714e-07	3.05364e-06	-0.0395743	0.0387557	-1.02112	0.307197	0.511697
ENSG00000142871	341.954	-0.379304	0.0910835	-4.16436	3.12224e-05	0.000325483	0.00231175	0.0896522	0.0257858	0.979428	0.990476	-0.381616	0.0925661	-4.12263	3.74566e-05	0.000282988
ENSG00000258986	15.262	-1.85689	0.446055	-4.16291	3.14224e-05	0.000327388	-2.24005	0.488027	-4.59002	4.43212e-06	3.73475e-05	0.383167	0.542202	0.706687	0.479761	0.674551
ENSG00000235823	926.654	0.231044	0.05551	4.1622	3.15202e-05	0.000328228	-0.400829	0.0595737	-6.72829	1.71667e-11	3.24642e-10	0.631873	0.0586979	10.7648	5.04554e-27	2.85841e-25
ENSG00000078142	1362.47	-0.205461	0.0493693	-4.16172	3.15866e-05	0.000328739	-0.200323	0.0501482	-3.99461	6.48015e-05	0.000428367	-0.00513843	0.0508085	-0.101133	0.919445	0.961834
ENSG00000065320	986.36	-0.253941	0.0610555	-4.15918	3.19387e-05	0.000332222	-0.286472	0.0621032	-4.61283	3.97226e-06	3.38199e-05	0.0325307	0.0630039	0.516329	0.605624	0.770985
ENSG00000020129	956.896	0.244259	0.0587615	4.15679	3.22751e-05	0.000335537	0.411732	0.0589353	6.98618	2.82474e-12	5.78668e-11	-0.167473	0.0578513	-2.89489	0.00379295	0.0170932
ENSG00000173482	955.669	-0.244098	0.0587349	-4.15592	3.2398e-05	0.000336631	-0.236796	0.0596678	-3.96857	7.23053e-05	0.000471635	-0.00730164	0.0606063	-0.120477	0.904106	0.953582
ENSG00000106397	742.788	0.274511	0.0660841	4.15397	3.26759e-05	0.000339333	-0.253607	0.0697386	-3.63654	0.000276329	0.00157836	0.528118	0.0686027	7.69821	1.37991e-14	3.19553e-13
ENSG00000037965	774.641	0.282292	0.0679627	4.15363	3.27247e-05	0.000339469	0.428104	0.0682407	6.27343	3.53171e-10	5.83654e-09	-0.145812	0.0669042	-2.17942	0.0293008	0.0928777
ENSG00000105726	1407.91	0.200376	0.0482399	4.15373	3.27101e-05	0.000339469	0.188471	0.049002	3.84619	0.000119969	0.000747947	0.0119044	0.0483122	0.246406	0.805368	0.898147
ENSG00000129003	3410.49	-0.155888	0.0375537	-4.15108	3.30907e-05	0.000343079	-0.125013	0.0379076	-3.29784	0.000974301	0.00479145	-0.030875	0.0381749	-0.808778	0.418643	0.62077
ENSG00000123136	1595.43	0.218537	0.0526495	4.1508	3.31321e-05	0.000343322	0.271125	0.0530844	5.10744	3.26554e-07	3.44687e-06	-0.0525878	0.0524606	-1.00242	0.316139	0.520594
ENSG00000111058	273.98	-0.433204	0.104446	-4.14763	3.35934e-05	0.000347912	-0.0344846	0.10271	-0.335746	0.737062	0.848085	-0.398719	0.106336	-3.74961	0.000177109	0.00115156
ENSG00000151176	3630.82	-0.160084	0.0386039	-4.14683	3.37113e-05	0.000348943	0.0884853	0.0385364	2.29615	0.0216674	0.0663659	-0.248569	0.0388034	-6.40586	1.49527e-10	2.38961e-09
ENSG00000162650	285.735	0.414598	0.0999898	4.1464	3.37743e-05	0.000349405	0.571645	0.100401	5.69363	1.24364e-08	1.66911e-07	-0.157047	0.0966705	-1.62456	0.104257	0.243365
ENSG00000123562	5814.01	-0.128042	0.0308909	-4.14498	3.39843e-05	0.000351387	-0.218923	0.0313176	-6.99042	2.7406e-12	5.62992e-11	0.0908809	0.0314692	2.88793	0.00387789	0.0174038
ENSG00000065911	4193.58	0.133708	0.032268	4.14367	3.41798e-05	0.000353216	-0.194902	0.033246	-5.8624	4.56214e-09	6.49283e-08	0.32861	0.0330348	9.94739	2.58894e-23	1.14741e-21
ENSG00000116062	6151.17	0.118815	0.0286799	4.14278	3.43119e-05	0.000354389	0.0108498	0.0291136	0.372671	0.709394	0.82878	0.107965	0.0289603	3.72803	0.000192984	0.00124484
ENSG00000261556	509.819	0.318977	0.077009	4.14207	3.4419e-05	0.000355302	-0.160592	0.0812053	-1.97761	0.0479732	0.12519	0.479569	0.0795246	6.03044	1.63514e-09	2.34991e-08
ENSG00000138463	407.423	-0.359171	0.0867678	-4.13945	3.48144e-05	0.000358982	-0.265299	0.0876349	-3.02733	0.00246728	0.0107555	-0.0938716	0.0898591	-1.04465	0.296183	0.499
ENSG00000137460	108.878	0.639906	0.154589	4.1394	3.48212e-05	0.000358982	-0.0743247	0.167215	-0.444486	0.656691	0.794413	0.714231	0.159449	4.47937	7.48625e-06	6.40906e-05
ENSG00000105202	12369.7	0.127244	0.0307402	4.13933	3.48321e-05	0.000358982	-0.104061	0.0310249	-3.35411	0.000796221	0.0040028	0.231305	0.0309503	7.47343	7.81329e-14	1.68369e-12
ENSG00000161526	1784.76	0.196936	0.0475851	4.1386	3.49435e-05	0.000359935	0.253084	0.0480068	5.27183	1.35068e-07	1.52684e-06	-0.0561484	0.0474523	-1.18326	0.236706	0.429366
ENSG00000103550	2391.68	0.170324	0.0411914	4.13494	3.55052e-05	0.000365523	0.135327	0.0417776	3.23922	0.00119856	0.00574381	0.034997	0.0413763	0.845821	0.397653	0.601839
ENSG00000100138	1961.03	0.177132	0.0428462	4.13412	3.56311e-05	0.000366621	0.024333	0.0438724	0.554631	0.579147	0.737463	0.152799	0.0434004	3.52068	0.000430447	0.0025587
ENSG00000189057	1520.67	-0.216898	0.0525057	-4.13094	3.6128e-05	0.000371533	-0.0188501	0.0525445	-0.358746	0.719785	0.835849	-0.198048	0.0531676	-3.72497	0.000195338	0.00125754
ENSG00000135976	2952.65	-0.185043	0.0447967	-4.13074	3.61603e-05	0.000371664	0.140918	0.04458	3.16102	0.00157216	0.0072958	-0.325962	0.0449143	-7.25742	3.94556e-13	7.91744e-12
ENSG00000198087	3469.7	-0.152388	0.0368948	-4.13034	3.62235e-05	0.000372112	-0.284014	0.0375809	-7.55742	4.1115e-14	1.00607e-12	0.131626	0.0378308	3.47934	0.000502654	0.00292741
ENSG00000158669	2067.57	0.172749	0.0418545	4.12736	3.66947e-05	0.000376749	0.152653	0.0424795	3.59357	0.000326176	0.00183376	0.0200953	0.0420147	0.478292	0.632442	0.788357
ENSG00000163938	3460.6	0.15349	0.0371905	4.12713	3.67322e-05	0.000376931	-0.0464991	0.0379583	-1.225	0.220574	0.391834	0.199989	0.0376937	5.30564	1.12278e-07	1.29621e-06
ENSG00000172007	262.386	0.416174	0.100853	4.12655	3.68248e-05	0.000377678	-0.150326	0.107764	-1.39495	0.16303	0.315696	0.5665	0.104561	5.41791	6.02984e-08	7.22583e-07
ENSG00000243742	46.8199	-0.99245	0.240635	-4.1243	3.71862e-05	0.000381179	-0.799367	0.241108	-3.31539	0.000915154	0.00454091	-0.193084	0.260222	-0.741995	0.45809	0.656309
ENSG00000117322	281.728	-0.420443	0.101986	-4.12258	3.7466e-05	0.00038384	-0.766503	0.107446	-7.13382	9.762e-13	2.11113e-11	0.346059	0.110257	3.13866	0.00169724	0.00852544
ENSG00000105939	2140.37	0.163144	0.0395781	4.12208	3.75463e-05	0.000384456	0.0352034	0.040526	0.868661	0.385033	0.571945	0.127941	0.0400928	3.19111	0.00141725	0.00727994
ENSG00000128513	1004.64	0.241221	0.0585312	4.12124	3.76838e-05	0.000385656	-0.112184	0.0608271	-1.8443	0.0651387	0.158889	0.353405	0.0599541	5.89458	3.75627e-09	5.14481e-08
ENSG00000278129	1606.42	0.200147	0.0485899	4.1191	3.80354e-05	0.000389045	0.276191	0.0489887	5.63785	1.72189e-08	2.25495e-07	-0.0760442	0.0483713	-1.57209	0.115929	0.261939
ENSG00000010244	5000.2	0.138941	0.0337356	4.11853	3.81304e-05	0.000389807	0.394372	0.0336737	11.7116	1.11189e-31	1.01328e-29	-0.255431	0.0334651	-7.63277	2.29757e-14	5.20349e-13
ENSG00000177570	413.834	-0.399888	0.0971279	-4.11712	3.83631e-05	0.000391975	0.300601	0.0939774	3.19865	0.0013807	0.0065249	-0.700489	0.0966187	-7.25004	4.16659e-13	8.31828e-12
ENSG00000204469	14260.1	0.12004	0.0291574	4.11697	3.83893e-05	0.000392032	0.182966	0.0292416	6.25703	3.92386e-10	6.43182e-09	-0.0629253	0.0291723	-2.15702	0.0310039	0.0970329
ENSG00000138771	1339.7	-0.213946	0.0519792	-4.11599	3.85525e-05	0.000393487	0.0306115	0.0518555	0.590324	0.554974	0.720688	-0.244557	0.05257	-4.65202	3.28692e-06	3.01468e-05
ENSG00000078808	1710.64	-0.201542	0.0489689	-4.1157	3.86e-05	0.000393761	-0.531445	0.0506875	-10.4847	1.01533e-25	6.12654e-24	0.329904	0.0511649	6.44785	1.13444e-10	1.83397e-09
ENSG00000158079	384.471	-0.348017	0.0845887	-4.11423	3.88479e-05	0.000396077	-0.12009	0.0844462	-1.42208	0.155002	0.304335	-0.227927	0.0868866	-2.62327	0.00870893	0.0344916
ENSG00000149658	2037.82	0.169176	0.041146	4.11161	3.92902e-05	0.000400373	0.0321576	0.0421291	0.76331	0.445279	0.62823	0.137019	0.041676	3.28771	0.00101004	0.00543388
ENSG00000223496	3057.53	0.14131	0.0343722	4.11115	3.93685e-05	0.000400956	-0.554487	0.0365987	-15.1505	7.52112e-52	1.79092e-49	0.695797	0.036339	19.1474	1.01721e-81	5.09778e-79
ENSG00000169299	1097.3	-0.221142	0.0538113	-4.10958	3.96377e-05	0.000403482	-0.206303	0.0546588	-3.77439	0.000160402	0.00096867	-0.0148386	0.0554691	-0.267511	0.789076	0.888178
ENSG00000061987	2972.53	-0.155532	0.0378492	-4.10927	3.96919e-05	0.000403817	-0.00358907	0.0379788	-0.0945019	0.92471	0.959458	-0.151943	0.0382927	-3.96795	7.24941e-05	0.000515423
ENSG00000267365	45.8282	-0.977087	0.237829	-4.10835	3.98492e-05	0.000405201	-1.46402	0.259792	-5.63536	1.74694e-08	2.2864e-07	0.486933	0.275934	1.76467	0.0776185	0.19605
ENSG00000175061	5633.52	0.144546	0.0352031	4.10606	4.02458e-05	0.000409016	0.0956127	0.0355143	2.69223	0.00709765	0.026205	0.0489334	0.0353451	1.38445	0.166221	0.337508
ENSG00000094975	1324.22	-0.204872	0.0499008	-4.10558	4.03299e-05	0.000409651	-0.170014	0.0505766	-3.36152	0.000775154	0.00391466	-0.0348575	0.0512526	-0.680112	0.496434	0.686989
ENSG00000224940	124.907	0.597908	0.145691	4.10395	4.06151e-05	0.000412328	-0.0647651	0.156732	-0.413223	0.679443	0.808071	0.662674	0.149976	4.41853	9.93724e-06	8.32855e-05
ENSG00000140988	40453	0.135127	0.0329398	4.10223	4.09179e-05	0.00041518	0.128833	0.0329786	3.90655	9.36226e-05	0.000598174	0.00629412	0.0329546	0.190994	0.84853	0.922952
ENSG00000147065	2480.37	-0.161418	0.0393749	-4.09951	4.14019e-05	0.000419867	-0.188698	0.0399924	-4.71834	2.37781e-06	2.11812e-05	0.0272799	0.0403482	0.676112	0.49897	0.689027
ENSG00000239672	3142.82	0.149907	0.0365709	4.09907	4.14819e-05	0.000420455	0.0796652	0.0371503	2.1444	0.0320008	0.0910753	0.0702413	0.0368509	1.90609	0.0566383	0.154328
ENSG00000120662	459.543	0.321163	0.0783625	4.09843	4.15958e-05	0.000421385	0.385015	0.0792807	4.85635	1.19571e-06	1.13791e-05	-0.0638515	0.0771024	-0.82814	0.407591	0.61134
ENSG00000198729	1064.22	-0.220233	0.0538047	-4.0932	4.25458e-05	0.000430779	-0.263217	0.054943	-4.79073	1.66178e-06	1.5327e-05	0.0429833	0.0557604	0.770856	0.440792	0.641113
ENSG00000184005	465.252	-0.321323	0.0785215	-4.09217	4.27351e-05	0.000432466	-0.51755	0.0815074	-6.34973	2.15694e-10	3.649e-09	0.196227	0.0832763	2.35633	0.0184563	0.063643
ENSG00000124067	722.009	-0.252261	0.0616518	-4.0917	4.28226e-05	0.000433121	-1.04964	0.0681808	-15.3949	1.76979e-53	4.55721e-51	0.797379	0.069153	11.5306	9.24514e-31	6.25247e-29
ENSG00000112578	970.095	0.227852	0.0556907	4.09139	4.28792e-05	0.000433463	0.134226	0.0570017	2.35478	0.0185338	0.0583829	0.0936262	0.0560377	1.67077	0.094767	0.226877
ENSG00000261126	58.6898	0.944824	0.230947	4.09109	4.29354e-05	0.0004338	0.290827	0.24484	1.18782	0.234903	0.409122	0.653997	0.229063	2.85509	0.00430247	0.019021
ENSG00000179152	587.34	0.28488	0.0696466	4.09036	4.30702e-05	0.000434932	0.164365	0.0715112	2.29845	0.0215364	0.0660192	0.120515	0.0699209	1.72359	0.0847813	0.209197
ENSG00000007264	419.339	0.373974	0.0915056	4.0869	4.37172e-05	0.00044123	0.332879	0.0929834	3.57998	0.000343615	0.00191772	0.0410953	0.0906595	0.453293	0.650338	0.800231
ENSG00000110104	1608.31	0.189028	0.046261	4.08612	4.38638e-05	0.000442475	-0.00210643	0.047543	-0.0443058	0.964661	0.981843	0.191135	0.0469805	4.06838	4.73411e-05	0.000349823
ENSG00000006327	100.136	-0.636649	0.155826	-4.08565	4.39531e-05	0.000443141	-1.40208	0.175844	-7.9734	1.54362e-15	4.2676e-14	0.765429	0.182667	4.19029	2.78593e-05	0.000216161
ENSG00000173227	85.1649	-0.768779	0.188176	-4.08541	4.39983e-05	0.000443362	-0.132577	0.180596	-0.734105	0.462885	0.644366	-0.636202	0.192669	-3.30205	0.000959809	0.00520807
ENSG00000145012	2581.8	-0.187763	0.0459648	-4.08493	4.40893e-05	0.000444044	-0.111247	0.0462509	-2.40529	0.0161595	0.0521955	-0.0765165	0.0466027	-1.64189	0.100613	0.236853
ENSG00000173692	3002.68	0.148872	0.0364567	4.08354	4.43547e-05	0.000446244	0.510648	0.0361375	14.1307	2.45666e-45	4.6104e-43	-0.361776	0.0357803	-10.111	4.93536e-24	2.29125e-22
ENSG00000167721	4548.69	0.122863	0.0300866	4.08366	4.43313e-05	0.000446244	-0.00713229	0.0306839	-0.232444	0.816193	0.898502	0.129996	0.0304815	4.26474	2.00137e-05	0.00015979
ENSG00000170577	354.782	-0.374843	0.0918222	-4.08227	4.45973e-05	0.000447974	-0.143932	0.0916557	-1.57035	0.116333	0.245867	-0.230912	0.0942754	-2.44933	0.0143122	0.0519853
ENSG00000171681	4386.16	-0.13908	0.0340681	-4.08241	4.45711e-05	0.000447974	0.136605	0.0339605	4.02248	5.75892e-05	0.000384478	-0.275685	0.0341799	-8.06571	7.28133e-16	1.84823e-14
ENSG00000073536	1221.85	0.212819	0.0521319	4.08231	4.45901e-05	0.000447974	0.175065	0.0530386	3.30071	0.000964415	0.00474705	0.0377536	0.0522624	0.722386	0.470057	0.666792
ENSG00000167173	1817.85	0.214877	0.0526386	4.08212	4.46269e-05	0.000448035	0.243644	0.0530797	4.59015	4.4292e-06	3.73371e-05	-0.0287669	0.0525448	-0.547474	0.584053	0.754176
ENSG00000280219	123.3	0.59341	0.145462	4.07949	4.51354e-05	0.000452901	0.133898	0.153835	0.870401	0.384081	0.570952	0.459512	0.146619	3.13406	0.00172406	0.0086424
ENSG00000287842	41.8455	1.17228	0.287424	4.07858	4.53107e-05	0.00045442	1.25875	0.289461	4.3486	1.3701e-05	0.000104913	-0.0864702	0.259421	-0.33332	0.738893	0.858818
ENSG00000146463	4120.8	0.130788	0.0320798	4.07696	4.56274e-05	0.000457356	0.20695	0.0323188	6.4034	1.51955e-10	2.60909e-09	-0.0761616	0.0320818	-2.37398	0.0175973	0.0614178
ENSG00000118402	666.887	-0.269395	0.0661644	-4.07159	4.66924e-05	0.000467785	-0.229458	0.0671621	-3.41648	0.000634358	0.00328374	-0.0399364	0.0684861	-0.583132	0.559805	0.736149
ENSG00000120068	457.177	0.338255	0.083089	4.07099	4.68139e-05	0.000468755	0.40755	0.0839246	4.85615	1.19692e-06	1.13857e-05	-0.0692957	0.0817398	-0.847759	0.396572	0.601226
ENSG00000113048	2351.57	0.155856	0.0383023	4.06911	4.71925e-05	0.000472297	-0.045836	0.0393986	-1.16339	0.244671	0.420768	0.201692	0.0390177	5.16925	2.35034e-07	2.59974e-06
ENSG00000169126	676.023	0.280654	0.0690227	4.06611	4.78034e-05	0.000477976	0.366775	0.0696288	5.26758	1.38237e-07	1.55948e-06	-0.0861209	0.0681583	-1.26354	0.206394	0.391762
ENSG00000092203	1211.13	-0.207382	0.0510028	-4.06608	4.78101e-05	0.000477976	-0.149328	0.051629	-2.89234	0.00382387	0.015529	-0.0580533	0.0523654	-1.10862	0.267594	0.466975
ENSG00000090372	2827.71	0.151998	0.0373879	4.06543	4.7945e-05	0.000479072	0.248631	0.0376394	6.60561	3.95886e-11	7.20961e-10	-0.0966333	0.0372927	-2.59121	0.00956387	0.037318
ENSG00000135916	1446.87	-0.211295	0.0519857	-4.06449	4.81383e-05	0.00048052	0.0409329	0.0518459	0.789512	0.429813	0.614832	-0.252228	0.0525008	-4.80427	1.55317e-06	1.51481e-05
ENSG00000112697	1690.51	-0.190533	0.0468777	-4.06448	4.81404e-05	0.00048052	-0.270701	0.0478197	-5.66087	1.50609e-08	1.99476e-07	0.0801677	0.0483284	1.65881	0.0971541	0.230866
ENSG00000198089	812.941	0.252229	0.0620625	4.06412	4.82146e-05	0.000481008	0.358838	0.0625321	5.73846	9.55396e-09	1.30762e-07	-0.106609	0.0613085	-1.73889	0.0820538	0.203702
ENSG00000138767	1280.37	-0.207629	0.0511232	-4.06135	4.87894e-05	0.000486487	-0.377378	0.0526358	-7.1696	7.52147e-13	1.64588e-11	0.169749	0.0532881	3.18549	0.00144511	0.00740165
ENSG00000146007	2098.42	0.170311	0.0419376	4.06105	4.88531e-05	0.000486613	0.0205438	0.0429108	0.478755	0.632113	0.776503	0.149767	0.0424771	3.52583	0.000422164	0.00251255
ENSG00000177283	723.056	-0.267169	0.0657869	-4.06113	4.88368e-05	0.000486613	-0.23393	0.0667492	-3.50462	0.000457261	0.00246976	-0.0332382	0.0679663	-0.489039	0.624814	0.783976
ENSG00000105523	32.3961	1.22782	0.302352	4.0609	4.88836e-05	0.000486662	0.612293	0.319785	1.9147	0.0555304	0.140235	0.615527	0.288741	2.13177	0.0330261	0.102069
ENSG00000143393	1625.58	0.182372	0.0449225	4.0597	4.91362e-05	0.00048892	0.308407	0.0451897	6.82473	8.80901e-12	1.71721e-10	-0.126035	0.0445806	-2.82714	0.00469664	0.0204947
ENSG00000122085	847.339	0.257698	0.0634926	4.05872	4.9343e-05	0.000490722	0.885968	0.0617363	14.3508	1.05268e-46	2.08226e-44	-0.628269	0.0603229	-10.4151	2.11575e-25	1.07688e-23
ENSG00000010072	1390.14	0.192837	0.0475228	4.05778	4.95422e-05	0.000492446	0.254479	0.0480447	5.2967	1.17914e-07	1.34999e-06	-0.0616419	0.0473469	-1.30192	0.192943	0.374129
ENSG00000197757	942.95	0.250241	0.0617071	4.0553	5.0069e-05	0.000497422	0.380205	0.0620228	6.13008	8.78336e-10	1.37949e-08	-0.129963	0.060962	-2.13188	0.033017	0.102069
ENSG00000086062	1157.41	-0.216249	0.0533348	-4.05455	5.02299e-05	0.000498759	-0.471813	0.0553258	-8.52789	1.49037e-17	4.87506e-16	0.255564	0.0560286	4.56131	5.08349e-06	4.51417e-05
ENSG00000143515	1811.07	0.181846	0.0448598	4.05367	5.04213e-05	0.000500399	0.0519995	0.0458508	1.1341	0.256752	0.435117	0.129847	0.0453459	2.86348	0.0041902	0.0186004
ENSG00000179409	1853.62	0.175962	0.0434164	4.05289	5.0588e-05	0.000501792	0.207603	0.0439349	4.72523	2.29851e-06	2.05825e-05	-0.0316405	0.0434176	-0.728748	0.466156	0.663584
ENSG00000118193	2058.85	-0.179355	0.0442665	-4.05171	5.08457e-05	0.000504085	0.0839894	0.0441218	1.90358	0.0569647	0.143008	-0.263344	0.0445833	-5.90679	3.48836e-09	4.80818e-08
ENSG00000072832	213.595	-0.461662	0.113983	-4.05028	5.11573e-05	0.00050691	-0.624918	0.118242	-5.28508	1.2565e-07	1.42694e-06	0.163255	0.122043	1.33768	0.180999	0.357734
ENSG00000157593	635.269	-0.288444	0.0712344	-4.04921	5.13899e-05	0.00050895	0.109584	0.0701814	1.56143	0.118421	0.249282	-0.398027	0.0717284	-5.54909	2.8716e-08	3.57032e-07
ENSG00000104980	1132.03	0.217545	0.0537357	4.04843	5.15626e-05	0.000510395	0.200888	0.0546023	3.6791	0.000234054	0.00136255	0.0166576	0.0537652	0.309821	0.756697	0.869263
ENSG00000248092	487.732	-0.299166	0.0739027	-4.04811	5.1634e-05	0.000510835	-0.964318	0.0808291	-11.9303	8.22429e-33	7.7832e-31	0.665152	0.0822944	8.0826	6.34018e-16	1.6241e-14
ENSG00000148337	2124.66	0.1641	0.0405573	4.04614	5.20692e-05	0.000514606	-0.0927987	0.041863	-2.21672	0.0266419	0.0785599	0.256899	0.0414499	6.19783	5.72487e-10	8.64035e-09
ENSG00000156273	2195.83	0.165744	0.0409625	4.04623	5.20494e-05	0.000514606	-0.00969787	0.0419864	-0.230976	0.817333	0.899282	0.175442	0.0415767	4.21971	2.44616e-05	0.000191547
ENSG00000197563	1310.23	-0.194913	0.0481883	-4.04481	5.23654e-05	0.000517265	-0.193803	0.0490319	-3.95259	7.73103e-05	0.000501035	-0.00110981	0.0496978	-0.0223312	0.982184	0.991421
ENSG00000134905	1465.2	0.197846	0.0489312	4.04336	5.26916e-05	0.000520217	0.449108	0.0488001	9.20302	3.48041e-20	1.40134e-18	-0.251262	0.0480974	-5.22402	1.75083e-07	1.9678e-06
ENSG00000171453	958.092	0.245017	0.0606133	4.04229	5.29319e-05	0.000522318	0.167096	0.0617662	2.7053	0.00682431	0.0253182	0.0779206	0.0607926	1.28174	0.199932	0.38305
ENSG00000151413	398.879	-0.341535	0.0844995	-4.04186	5.30297e-05	0.000523012	-0.360674	0.0863015	-4.17924	2.92489e-05	0.000208188	0.0191392	0.0884448	0.216398	0.828678	0.912017
ENSG00000071894	1647.78	0.211525	0.0523414	4.04125	5.31666e-05	0.00052409	0.205765	0.0529253	3.88784	0.000101138	0.000640832	0.00575931	0.0523478	0.11002	0.912393	0.958259
ENSG00000069667	1046.01	-0.221378	0.0547967	-4.03999	5.34539e-05	0.000526649	0.0548502	0.0545074	1.00629	0.314276	0.499329	-0.276228	0.0554139	-4.98483	6.20178e-07	6.45097e-06
ENSG00000073111	4056.9	0.141837	0.0351452	4.03575	5.44277e-05	0.000535967	0.0746307	0.0356087	2.09586	0.0360947	0.100266	0.0672065	0.0353796	1.89958	0.057488	0.156099
ENSG00000214176	413.169	0.342762	0.0849471	4.03501	5.46002e-05	0.000537387	0.79249	0.0834278	9.49912	2.11674e-21	9.46974e-20	-0.449728	0.080677	-5.57442	2.4835e-08	3.1016e-07
ENSG00000067082	692.069	-0.263427	0.0652972	-4.03427	5.47719e-05	0.000538798	-0.288535	0.0666493	-4.32915	1.49683e-05	0.000113908	0.0251087	0.0678893	0.369847	0.711496	0.841779
ENSG00000004059	1235.73	0.206997	0.0513118	4.03409	5.48141e-05	0.000538935	-0.427661	0.0546537	-7.82493	5.07955e-15	1.34553e-13	0.634658	0.0540144	11.7498	7.07977e-32	5.06865e-30
ENSG00000001084	1396.05	0.192638	0.0477836	4.03146	5.54315e-05	0.000544723	0.0857273	0.048902	1.75304	0.0795949	0.18442	0.106911	0.0482472	2.21589	0.0266989	0.0861026
ENSG00000163535	778.669	-0.25669	0.0636922	-4.03017	5.57367e-05	0.00054744	0.366286	0.0616064	5.94558	2.75486e-09	4.0482e-08	-0.622976	0.0629699	-9.89323	4.45421e-23	1.92605e-21
ENSG00000146842	1989.37	0.179669	0.0446003	4.02842	5.61527e-05	0.000551241	-0.0906246	0.0459049	-1.97418	0.0483613	0.126038	0.270293	0.0454652	5.94506	2.76364e-09	3.86929e-08
ENSG00000123600	1306.86	0.210685	0.0523019	4.02825	5.61936e-05	0.000551358	0.629979	0.0516051	12.2077	2.82832e-34	2.94052e-32	-0.419294	0.0507712	-8.25849	1.47531e-16	3.9993e-15
ENSG00000106780	674.122	-0.269629	0.0669542	-4.02707	5.64763e-05	0.000553846	-0.416913	0.0690425	-6.03849	1.55559e-09	2.36759e-08	0.147284	0.0702693	2.09599	0.036083	0.109204
ENSG00000196507	311.962	-0.431369	0.107238	-4.02253	5.75757e-05	0.000564337	0.115968	0.10461	1.10857	0.267616	0.448047	-0.547337	0.107846	-5.07518	3.87125e-07	4.1688e-06
ENSG00000256546	177.217	-0.510814	0.126998	-4.02223	5.76495e-05	0.000564769	-0.657234	0.131459	-4.99954	5.7468e-07	5.80579e-06	0.14642	0.136028	1.0764	0.28175	0.483011
ENSG00000103742	433.467	0.315471	0.0784463	4.02149	5.78314e-05	0.00056626	-0.020362	0.0822006	-0.247711	0.804358	0.889876	0.335833	0.0802123	4.1868	2.82917e-05	0.000219255
ENSG00000266680	61.4708	-0.843693	0.209825	-4.02094	5.7966e-05	0.000567285	-0.962179	0.217721	-4.41932	9.90099e-06	7.82224e-05	0.118485	0.230733	0.513517	0.607589	0.772631
ENSG00000033100	1052.14	0.231399	0.0575679	4.01958	5.8301e-05	0.000570271	0.232286	0.0583678	3.9797	6.90024e-05	0.000452624	-0.00088752	0.0574665	-0.0154441	0.987678	0.993831
ENSG00000152795	8332.68	0.143246	0.0356653	4.01639	5.90971e-05	0.000577167	0.0514201	0.0359091	1.43195	0.152158	0.300316	0.0918256	0.0357981	2.5651	0.0103146	0.0397435
ENSG00000135299	1156.52	0.216129	0.0538092	4.01658	5.90492e-05	0.000577167	0.306509	0.0542535	5.64957	1.60848e-08	2.12402e-07	-0.0903804	0.0534124	-1.69212	0.0906222	0.219644
ENSG00000075213	493.304	-0.316761	0.0788667	-4.01641	5.90916e-05	0.000577167	-0.376187	0.0806991	-4.6616	3.13754e-06	2.73117e-05	0.0594262	0.0824081	0.721121	0.470835	0.667571
ENSG00000180263	787.188	-0.264647	0.0658985	-4.01598	5.91998e-05	0.000577874	-0.242344	0.0668372	-3.62589	0.000287968	0.00163892	-0.0223023	0.0679421	-0.328254	0.742719	0.861255
ENSG00000283757	81.1471	-0.806913	0.200938	-4.01572	5.92644e-05	0.000578208	0.42105	0.182783	2.30355	0.0212481	0.0652531	-1.22796	0.198228	-6.19469	5.83988e-10	8.79356e-09
ENSG00000168994	215.686	-0.467395	0.116407	-4.01519	5.93977e-05	0.000579211	-0.686183	0.121198	-5.66166	1.49919e-08	1.98919e-07	0.218788	0.124882	1.75196	0.0797806	0.199784
ENSG00000205592	38.9386	-1.20035	0.299326	-4.01016	6.06777e-05	0.00059139	0.468154	0.257692	1.81672	0.0692602	0.166136	-1.6685	0.294913	-5.65759	1.53514e-08	1.96235e-07
ENSG00000170558	2262.89	-0.155071	0.0386761	-4.00948	6.08516e-05	0.000592781	-0.162784	0.0393052	-4.14153	3.44992e-05	0.000242074	0.00771265	0.0396879	0.194333	0.845915	0.921236
ENSG00000275591	118.999	0.616415	0.153779	4.00846	6.11165e-05	0.000595057	-0.00445428	0.16416	-0.0271338	0.978353	0.989976	0.620869	0.157098	3.95211	7.74636e-05	0.000547568
ENSG00000050767	13.3592	-2.00657	0.500649	-4.00794	6.12511e-05	0.000596062	-1.23423	0.46382	-2.661	0.0077908	0.0283715	-0.772343	0.545673	-1.41539	0.156953	0.324088
ENSG00000174501	2422.06	-0.183185	0.0457113	-4.00742	6.13858e-05	0.000597067	-0.0428557	0.0458706	-0.934275	0.350162	0.537079	-0.140329	0.046245	-3.03446	0.00240966	0.0115603
ENSG00000102710	2048.1	0.167082	0.041715	4.00533	6.1932e-05	0.000601948	0.381929	0.0417027	9.15839	5.26778e-20	2.09059e-18	-0.214847	0.0412123	-5.21318	1.85632e-07	2.08038e-06
ENSG00000125835	2378.25	0.161484	0.0403181	4.00525	6.19508e-05	0.000601948	0.0870674	0.0410208	2.12252	0.0337943	0.0952493	0.074417	0.040635	1.83135	0.0670477	0.175687
ENSG00000177084	5133.07	0.136384	0.034053	4.00505	6.20035e-05	0.000602152	0.25765	0.0341727	7.53965	4.71252e-14	1.14932e-12	-0.121266	0.0339829	-3.56844	0.000359106	0.00217433
ENSG00000242715	272.647	0.407789	0.101827	4.00474	6.20857e-05	0.000602644	0.156414	0.105616	1.48096	0.138617	0.280387	0.251375	0.102321	2.45674	0.0140204	0.0510775
ENSG00000159086	3968.32	0.136122	0.0340052	4.00296	6.25555e-05	0.000606893	-0.0470336	0.0347086	-1.3551	0.175386	0.332955	0.183155	0.0344841	5.3113	1.08846e-07	1.26031e-06
ENSG00000103111	1267.97	-0.199589	0.0498748	-4.0018	6.28634e-05	0.00060957	-0.404393	0.0515862	-7.83917	4.5354e-15	1.20717e-13	0.204804	0.0522277	3.92137	8.80479e-05	0.00061351
ENSG00000214425	880.58	0.273914	0.0684534	4.00146	6.29523e-05	0.000610121	0.343249	0.0689886	4.97545	6.50976e-07	6.50284e-06	-0.0693353	0.0678841	-1.02138	0.307075	0.511618
ENSG00000055483	2435.58	0.167897	0.0419887	3.99863	6.37107e-05	0.000617157	0.23822	0.0423086	5.63054	1.7965e-08	2.34573e-07	-0.0703228	0.0419151	-1.67775	0.0933968	0.224338
ENSG00000175931	2333.02	0.180666	0.0451856	3.99832	6.37939e-05	0.000617648	0.14495	0.0457348	3.16936	0.00152775	0.00711505	0.0357165	0.0453359	0.78782	0.430802	0.632514
ENSG00000172500	800.439	0.24713	0.0618375	3.99645	6.43002e-05	0.000621917	0.080608	0.0636165	1.26709	0.205122	0.3723	0.166522	0.0624974	2.66446	0.00771112	0.0312555
ENSG00000023697	520.213	-0.293367	0.0734066	-3.99647	6.42947e-05	0.000621917	-0.0208124	0.0729886	-0.285146	0.775532	0.872653	-0.272555	0.0747762	-3.64494	0.000267455	0.00166108
ENSG00000187994	156.493	-0.501035	0.125433	-3.99444	6.4846e-05	0.000626878	-0.891218	0.13427	-6.63751	3.19022e-11	5.858e-10	0.390183	0.139029	2.80648	0.00500857	0.0216816
ENSG00000163661	71.515	-0.804281	0.201401	-3.99344	6.5122e-05	0.000629226	-0.250141	0.194478	-1.28621	0.198368	0.363489	-0.55414	0.208161	-2.66208	0.00776603	0.0314172
ENSG00000269902	40.739	1.49291	0.373955	3.9922	6.5462e-05	0.00063219	3.1916	0.35199	9.06731	1.21992e-19	4.68201e-18	-1.69869	0.280857	-6.04826	1.46417e-09	2.11041e-08
ENSG00000150510	169.542	0.504533	0.126394	3.99174	6.55912e-05	0.000633116	0.404799	0.129582	3.12388	0.00178484	0.00815628	0.0997335	0.12393	0.804755	0.420961	0.623148
ENSG00000160216	3943.36	0.131677	0.0329895	3.99149	6.56606e-05	0.000633465	0.0393309	0.0335454	1.17247	0.241009	0.416411	0.0923462	0.0333146	2.77195	0.00557221	0.0237533
ENSG00000162373	34.9149	-1.16079	0.290916	-3.99014	6.60347e-05	0.000636751	-0.148908	0.26565	-0.560542	0.57511	0.734348	-1.01189	0.297957	-3.39608	0.000683596	0.00384818
ENSG00000250067	278.011	0.416273	0.104357	3.98893	6.63733e-05	0.000639692	0.630547	0.104326	6.044	1.50341e-09	2.28975e-08	-0.214274	0.100562	-2.13077	0.0331077	0.102199
ENSG00000132953	2145.72	0.16171	0.040545	3.98842	6.65159e-05	0.000640678	0.0260401	0.0414909	0.627609	0.53026	0.70054	0.13567	0.0410733	3.30313	0.000956116	0.00519091
ENSG00000184634	2434.7	0.154375	0.0387068	3.98832	6.6543e-05	0.000640678	0.158813	0.0392206	4.04923	5.1387e-05	0.00034747	-0.00443844	0.0388369	-0.114284	0.909013	0.956636
ENSG00000166340	824.115	-0.234049	0.0586941	-3.98761	6.6743e-05	0.000642279	-0.356858	0.0604847	-5.89998	3.63545e-09	5.25502e-08	0.122809	0.0614853	1.99738	0.0457843	0.131307
ENSG00000174672	276.149	0.393139	0.0985955	3.98739	6.68031e-05	0.000642532	-0.278042	0.106381	-2.61365	0.00895815	0.0319039	0.671181	0.103534	6.48269	9.01028e-11	1.47492e-09
ENSG00000115963	779.462	-0.272652	0.0684004	-3.98612	6.71613e-05	0.000645651	0.337919	0.0665147	5.08036	3.76712e-07	3.9369e-06	-0.610571	0.0678501	-8.99883	2.28142e-19	7.67477e-18
ENSG00000107807	425.204	0.335238	0.0841276	3.98487	6.7516e-05	0.000648733	0.00881742	0.087629	0.100622	0.91985	0.956745	0.32642	0.0855983	3.8134	0.000137069	0.000912782
ENSG00000111110	983.321	-0.22314	0.0560095	-3.98397	6.77742e-05	0.000650885	-0.399829	0.0578461	-6.91193	4.78099e-12	9.52113e-11	0.176689	0.0586746	3.01133	0.00260102	0.0123495
ENSG00000116237	3536.15	-0.145986	0.0366658	-3.98154	6.84716e-05	0.000657252	-0.474588	0.0377605	-12.5684	3.15042e-36	3.59619e-34	0.328602	0.0379853	8.65077	5.11521e-18	1.54047e-16
ENSG00000110436	202.668	-0.48015	0.120615	-3.98086	6.86676e-05	0.0006588	0.477458	0.11249	4.24444	2.19143e-05	0.000160269	-0.957608	0.118216	-8.10048	5.47441e-16	1.41157e-14
ENSG00000124406	1060.31	-0.210098	0.0527821	-3.98049	6.87747e-05	0.000659496	-0.256794	0.0539604	-4.75893	1.94625e-06	1.77147e-05	0.0466953	0.0547571	0.852772	0.393786	0.598486
ENSG00000110713	3395.01	0.15214	0.0382237	3.98026	6.88386e-05	0.000659775	0.17359	0.0385666	4.50103	6.76242e-06	5.49733e-05	-0.0214492	0.0382897	-0.560181	0.575356	0.747722
ENSG00000144642	334.832	-0.356882	0.0896985	-3.97869	6.92972e-05	0.000663836	-0.279192	0.0908604	-3.07276	0.00212092	0.00944455	-0.0776904	0.0934421	-0.831428	0.405732	0.609581
ENSG00000081052	691.83	-0.274571	0.0690533	-3.97622	7.00201e-05	0.000670424	0.562859	0.0657435	8.56144	1.11469e-17	3.70087e-16	-0.83743	0.0673789	-12.4287	1.82658e-35	1.60092e-33
ENSG00000100395	1245.99	0.205452	0.0516835	3.9752	7.0321e-05	0.000672966	0.479507	0.0514566	9.31867	1.17805e-20	4.94087e-19	-0.274055	0.0506362	-5.41223	6.22452e-08	7.45455e-07
ENSG00000206337	196.187	-0.483755	0.121721	-3.97428	7.05918e-05	0.000674879	0.230545	0.116128	1.98526	0.0471156	0.12355	-0.7143	0.121515	-5.87827	4.14587e-09	5.65859e-08
ENSG00000168255	208.034	0.465973	0.117247	3.9743	7.05876e-05	0.000674879	0.588356	0.118036	4.98453	6.21125e-07	6.23518e-06	-0.122382	0.113127	-1.08181	0.279338	0.480182
ENSG00000156535	657.4	-0.266102	0.0669745	-3.97318	7.09198e-05	0.000677674	-0.0876563	0.0671586	-1.30521	0.19182	0.355053	-0.178445	0.0685276	-2.60399	0.00921444	0.0361349
ENSG00000136699	1656.63	0.193063	0.04861	3.97167	7.13701e-05	0.000681634	0.225958	0.0491231	4.59984	4.22815e-06	3.57785e-05	-0.0328954	0.0485541	-0.6775	0.498089	0.688485
ENSG00000100097	28.3794	-1.26072	0.317448	-3.97143	7.14419e-05	0.000681978	-0.811817	0.308506	-2.63144	0.00850235	0.0305211	-0.448907	0.341363	-1.31504	0.188496	0.368415
ENSG00000141956	825.58	0.249208	0.062759	3.97087	7.161e-05	0.00068324	0.0876347	0.0644371	1.36	0.173829	0.330821	0.161573	0.0633552	2.55028	0.0107637	0.0411212
ENSG00000159658	2906.7	-0.147558	0.0371651	-3.97033	7.17733e-05	0.000684454	-0.0184233	0.0373525	-0.493227	0.621852	0.768552	-0.129134	0.0376604	-3.42891	0.000606004	0.00345216
ENSG00000129116	1609.48	-0.191739	0.0482985	-3.96988	7.19079e-05	0.000685395	-0.0644578	0.0485676	-1.32718	0.18445	0.345513	-0.127281	0.049122	-2.59113	0.00956608	0.0373192
ENSG00000070081	1480.72	-0.200553	0.0505268	-3.96923	7.21048e-05	0.000686927	-0.0263534	0.0506482	-0.520322	0.602839	0.754998	-0.174199	0.0512589	-3.39842	0.00067776	0.00382057
[truncated: 24,831 more rows]

## Sheet: Supplementary Table S4
Supplementary Table S4. Results of proteomics analysis.
			TC4-2A/Control				TL4-2A/Control				TC4-2A/TL4-2A
Accession	Gene Symbol	Ensembl Gene ID	FC	log2(FC)	p value	-LOG10(p)	FC	log2(FC)	p value	-LOG10(p)	FC	log2(FC)	p value	-LOG10(p)
B1AK53	ESPN	ENSG00000187017	#N/A	#N/A	#N/A	#N/A	#N/A	#N/A	#N/A	#N/A	1.2303	0.29903	0.37003	0.43176
B4DU55	ZNF879	ENSG00000234284	#N/A	#N/A	#N/A	#N/A	#N/A	#N/A	#N/A	#N/A	1.0591	0.082821	0.7547	0.12223
B5ME19	EIF3CL	ENSG00000205609	#N/A	#N/A	#N/A	#N/A	#N/A	#N/A	#N/A	#N/A	#N/A	#N/A	#N/A	#N/A
O00555	CACNA1A	ENSG00000141837	#N/A	#N/A	#N/A	#N/A	#N/A	#N/A	#N/A	#N/A	0.72894	-0.45612	0.23211	0.63431
O00746	NME4	ENSG00000103202	#N/A	#N/A	#N/A	#N/A	#N/A	#N/A	#N/A	#N/A	0.59414	-0.75113	0.049584	1.3047
O43313	ATMIN	ENSG00000166454	#N/A	#N/A	#N/A	#N/A	#N/A	#N/A	#N/A	#N/A	0.853	-0.22938	0.50938	0.29296
O43593	HR	ENSG00000168453	#N/A	#N/A	#N/A	#N/A	#N/A	#N/A	#N/A	#N/A	0.53136	-0.91225	0.20122	0.69634
O43865	AHCYL1	ENSG00000168710	#N/A	#N/A	#N/A	#N/A	#N/A	#N/A	#N/A	#N/A	1.0642	0.089714	0.64782	0.18855
O60563	CCNT1	ENSG00000129315	#N/A	#N/A	#N/A	#N/A	#N/A	#N/A	#N/A	#N/A	1.3284	0.40964	0.4832	0.31587
O60826	CCDC22	ENSG00000101997	#N/A	#N/A	#N/A	#N/A	#N/A	#N/A	#N/A	#N/A	0.72607	-0.46183	0.83959	0.075933
O75037	KIF21B	ENSG00000116852	#N/A	#N/A	#N/A	#N/A	#N/A	#N/A	#N/A	#N/A	0.93527	-0.096547	0.53575	0.27104
O75351	VPS4B	ENSG00000119541	#N/A	#N/A	#N/A	#N/A	#N/A	#N/A	#N/A	#N/A	2.3311	1.221	0.069534	1.1578
O75376	NCOR1	ENSG00000141027	#N/A	#N/A	#N/A	#N/A	#N/A	#N/A	#N/A	#N/A	0.91274	-0.13173	0.97365	0.011599
O95400	CD2BP2	ENSG00000169217	#N/A	#N/A	#N/A	#N/A	#N/A	#N/A	#N/A	#N/A	0.6235	-0.68154	0.337	0.47237
O95487	SEC24B	ENSG00000138802	#N/A	#N/A	#N/A	#N/A	#N/A	#N/A	#N/A	#N/A	1.0404	0.057103	0.68298	0.16559
O95721	SNAP29	ENSG00000099940	#N/A	#N/A	#N/A	#N/A	#N/A	#N/A	#N/A	#N/A	1.1648	0.22009	0.70629	0.15102
O95983	MBD3	ENSG00000071655	#N/A	#N/A	#N/A	#N/A	#N/A	#N/A	#N/A	#N/A	1.7425	0.8012	0.11509	0.93898
O96013	PAK4	ENSG00000130669	#N/A	#N/A	#N/A	#N/A	#N/A	#N/A	#N/A	#N/A	0.62512	-0.6778	0.25841	0.5877
P00414	MT-CO3	ENSG00000198938	#N/A	#N/A	#N/A	#N/A	#N/A	#N/A	#N/A	#N/A	0.83132	-0.26653	0.43585	0.36067
P01880	IGHD		#N/A	#N/A	#N/A	#N/A	#N/A	#N/A	#N/A	#N/A	0.31624	-1.6609	0.11185	0.95137
P02765	AHSG	ENSG00000145192	#N/A	#N/A	#N/A	#N/A	#N/A	#N/A	#N/A	#N/A	0.73629	-0.44166	0.33365	0.47671
P03905	MT-ND4	ENSG00000198886	#N/A	#N/A	#N/A	#N/A	#N/A	#N/A	#N/A	#N/A	1.857	0.89297	0.63544	0.19692
P07099	EPHX1	ENSG00000143819	#N/A	#N/A	#N/A	#N/A	#N/A	#N/A	#N/A	#N/A	0.70278	-0.50885	0.23484	0.62923
P07384	CAPN1	ENSG00000014216	#N/A	#N/A	#N/A	#N/A	#N/A	#N/A	#N/A	#N/A	1.0821	0.11386	0.59125	0.22823
P08134	RHOC	ENSG00000155366	#N/A	#N/A	#N/A	#N/A	#N/A	#N/A	#N/A	#N/A	1.3716	0.45581	0.28717	0.54186
P14209	CD99	ENSG00000002586	#N/A	#N/A	#N/A	#N/A	#N/A	#N/A	#N/A	#N/A	0.48194	-1.0531	0.10708	0.97031
P20339	RAB5A	ENSG00000144566	#N/A	#N/A	#N/A	#N/A	#N/A	#N/A	#N/A	#N/A	0.69199	-0.53118	0.92344	0.03459
P22105	TNXB	ENSG00000168477; ENSG00000229353; ENSG00000236236	#N/A	#N/A	#N/A	#N/A	#N/A	#N/A	#N/A	#N/A	0.40838	-1.292	0.15201	0.81814
P22830	FECH	ENSG00000066926	#N/A	#N/A	#N/A	#N/A	#N/A	#N/A	#N/A	#N/A	2.4837	1.3125	0.53876	0.26861
P23409	MYF6	ENSG00000111046	#N/A	#N/A	#N/A	#N/A	#N/A	#N/A	#N/A	#N/A	0.69872	-0.51722	0.11457	0.94092
P27361	MAPK3	ENSG00000102882	#N/A	#N/A	#N/A	#N/A	#N/A	#N/A	#N/A	#N/A	1.0096	0.013755	0.90504	0.043332
P28340	POLD1	ENSG00000062822	#N/A	#N/A	#N/A	#N/A	#N/A	#N/A	#N/A	#N/A	0.96437	-0.052336	0.76627	0.11562
P29083	GTF2E1	ENSG00000153767	#N/A	#N/A	#N/A	#N/A	#N/A	#N/A	#N/A	#N/A	1.0824	0.11424	0.89403	0.048646
P29218	IMPA1	ENSG00000133731	#N/A	#N/A	#N/A	#N/A	#N/A	#N/A	#N/A	#N/A	0.77624	-0.36542	0.1906	0.71987
P29558	RBMS1	ENSG00000153250	#N/A	#N/A	#N/A	#N/A	#N/A	#N/A	#N/A	#N/A	0.89496	-0.1601	0.17952	0.7459
P30740	SERPINB1	ENSG00000021355	#N/A	#N/A	#N/A	#N/A	#N/A	#N/A	#N/A	#N/A	1.2791	0.35514	0.74689	0.12674
P33552	CKS2	ENSG00000123975	#N/A	#N/A	#N/A	#N/A	#N/A	#N/A	#N/A	#N/A	0.8843	-0.1774	0.54262	0.2655
P35270	SPR	ENSG00000116096	#N/A	#N/A	#N/A	#N/A	#N/A	#N/A	#N/A	#N/A	2.1142	1.0801	0.36091	0.4426
P36969	GPX4	ENSG00000167468	#N/A	#N/A	#N/A	#N/A	#N/A	#N/A	#N/A	#N/A	1.0697	0.097152	0.84273	0.074313
P41214	EIF2D	ENSG00000143486	#N/A	#N/A	#N/A	#N/A	#N/A	#N/A	#N/A	#N/A	1.7989	0.84708	0.32503	0.48807
P42331	ARHGAP25	ENSG00000163219	#N/A	#N/A	#N/A	#N/A	#N/A	#N/A	#N/A	#N/A	0.62688	-0.67374	0.37019	0.43157
P45877	PPIC	ENSG00000168938	#N/A	#N/A	#N/A	#N/A	#N/A	#N/A	#N/A	#N/A	0.86709	-0.20574	0.44001	0.35653
P46108	CRK	ENSG00000167193	#N/A	#N/A	#N/A	#N/A	#N/A	#N/A	#N/A	#N/A	0.95734	-0.0629	0.69799	0.15615
P50749	RASSF2	ENSG00000101265	#N/A	#N/A	#N/A	#N/A	#N/A	#N/A	#N/A	#N/A	1.5876	0.66686	0.37468	0.42634
P50750	CDK9	ENSG00000136807	#N/A	#N/A	#N/A	#N/A	#N/A	#N/A	#N/A	#N/A	1.2895	0.36684	0.60944	0.21507
P51003	PAPOLA	ENSG00000090060	#N/A	#N/A	#N/A	#N/A	#N/A	#N/A	#N/A	#N/A	0.57928	-0.78766	0.11593	0.93582
P51153	RAB13	ENSG00000143545	#N/A	#N/A	#N/A	#N/A	#N/A	#N/A	#N/A	#N/A	0.8479	-0.23804	0.17286	0.76231
P51570	GALK1	ENSG00000108479	#N/A	#N/A	#N/A	#N/A	#N/A	#N/A	#N/A	#N/A	1.3293	0.41065	0.21308	0.67145
P52294	KPNA1	ENSG00000114030	#N/A	#N/A	#N/A	#N/A	#N/A	#N/A	#N/A	#N/A	1.0095	0.013658	0.67565	0.17028
P55039	DRG2	ENSG00000108591	#N/A	#N/A	#N/A	#N/A	#N/A	#N/A	#N/A	#N/A	1.0308	0.043717	0.74634	0.12706
P61165	TMEM258	ENSG00000134825	#N/A	#N/A	#N/A	#N/A	#N/A	#N/A	#N/A	#N/A	1.0693	0.096706	0.65225	0.18559
P61326	MAGOH	ENSG00000162385	#N/A	#N/A	#N/A	#N/A	#N/A	#N/A	#N/A	#N/A	1.6152	0.69171	0.15547	0.80836
P62491	RAB11A	ENSG00000103769	#N/A	#N/A	#N/A	#N/A	#N/A	#N/A	#N/A	#N/A	#N/A	#N/A	#N/A	#N/A
P62987	UBA52	ENSG00000221983	#N/A	#N/A	#N/A	#N/A	#N/A	#N/A	#N/A	#N/A	0.68602	-0.54368	0.30215	0.51977
P68402	PAFAH1B2	ENSG00000168092	#N/A	#N/A	#N/A	#N/A	#N/A	#N/A	#N/A	#N/A	0.82409	-0.27912	0.34475	0.4625
P81605	DCD	ENSG00000161634	#N/A	#N/A	#N/A	#N/A	#N/A	#N/A	#N/A	#N/A	2.0041	1.003	0.29087	0.5363
P82664	MRPS10	ENSG00000048544	#N/A	#N/A	#N/A	#N/A	#N/A	#N/A	#N/A	#N/A	0.95334	-0.068944	0.86524	0.062863
Q02241	KIF23	ENSG00000137807	#N/A	#N/A	#N/A	#N/A	#N/A	#N/A	#N/A	#N/A	0.89204	-0.16482	0.63325	0.19842
Q05707	COL14A1	ENSG00000187955	#N/A	#N/A	#N/A	#N/A	#N/A	#N/A	#N/A	#N/A	0.61401	-0.70367	0.32391	0.48958
Q11206	ST3GAL4	ENSG00000110080	#N/A	#N/A	#N/A	#N/A	#N/A	#N/A	#N/A	#N/A	0.82312	-0.28083	0.31574	0.50068
Q13084	MRPL28	ENSG00000086504	#N/A	#N/A	#N/A	#N/A	#N/A	#N/A	#N/A	#N/A	1.5585	0.64017	0.13086	0.8832
Q13308	PTK7	ENSG00000112655	#N/A	#N/A	#N/A	#N/A	#N/A	#N/A	#N/A	#N/A	1.0217	0.030974	0.74957	0.12519
Q15149	PLEC	ENSG00000178209	#N/A	#N/A	#N/A	#N/A	#N/A	#N/A	#N/A	#N/A	0.22375	-2.1601	0.18407	0.73502
Q15382	RHEB	ENSG00000106615	#N/A	#N/A	#N/A	#N/A	#N/A	#N/A	#N/A	#N/A	1.1066	0.14617	0.7319	0.13555
Q15392	DHCR24	ENSG00000116133	#N/A	#N/A	#N/A	#N/A	#N/A	#N/A	#N/A	#N/A	0.90593	-0.14252	0.67684	0.16951
Q15654	TRIP6	ENSG00000087077	#N/A	#N/A	#N/A	#N/A	#N/A	#N/A	#N/A	#N/A	0.85378	-0.22806	0.28961	0.53818
Q15813	TBCE	ENSG00000282984; ENSG00000284770; ENSG00000285053	#N/A	#N/A	#N/A	#N/A	#N/A	#N/A	#N/A	#N/A	0.81906	-0.28795	0.34713	0.4595
Q16787	LAMA3	ENSG00000053747	#N/A	#N/A	#N/A	#N/A	#N/A	#N/A	#N/A	#N/A	1.017	0.024314	0.9836	0.0071793
Q49A26	GLYR1	ENSG00000140632	#N/A	#N/A	#N/A	#N/A	#N/A	#N/A	#N/A	#N/A	1.2518	0.32401	0.35177	0.45375
Q4KMP7	TBC1D10B	ENSG00000169221	#N/A	#N/A	#N/A	#N/A	#N/A	#N/A	#N/A	#N/A	0.84057	-0.25056	0.49838	0.30244
Q4VC31	MIX23	ENSG00000160124	#N/A	#N/A	#N/A	#N/A	#N/A	#N/A	#N/A	#N/A	2.4393	1.2865	0.16293	0.78801
Q58FG1	HSP90AA4P		#N/A	#N/A	#N/A	#N/A	#N/A	#N/A	#N/A	#N/A	0.87718	-0.18905	0.21657	0.6644
Q5SY16	NOL9	ENSG00000162408	#N/A	#N/A	#N/A	#N/A	#N/A	#N/A	#N/A	#N/A	1.1626	0.21733	0.50554	0.29624
Q5VTL8	PRPF38B	ENSG00000134186	#N/A	#N/A	#N/A	#N/A	#N/A	#N/A	#N/A	#N/A	1.2689	0.34354	0.10671	0.97179
Q5VZL5	ZMYM4	ENSG00000146463	#N/A	#N/A	#N/A	#N/A	#N/A	#N/A	#N/A	#N/A	1.0117	0.016847	0.96464	0.015633
Q6L8Q7	PDE12	ENSG00000174840	#N/A	#N/A	#N/A	#N/A	#N/A	#N/A	#N/A	#N/A	0.63573	-0.65351	0.56806	0.24561
Q6ZQQ6	WDR87	ENSG00000171804	#N/A	#N/A	#N/A	#N/A	#N/A	#N/A	#N/A	#N/A	0.94517	-0.081352	0.73411	0.13424
Q6ZS81	WDFY4	ENSG00000128815	#N/A	#N/A	#N/A	#N/A	#N/A	#N/A	#N/A	#N/A	0.92335	-0.11505	0.65306	0.18505
Q86UR5	RIMS1	ENSG00000079841	#N/A	#N/A	#N/A	#N/A	#N/A	#N/A	#N/A	#N/A	0.90233	-0.14827	0.49646	0.30411
Q86W42	THOC6	ENSG00000131652	#N/A	#N/A	#N/A	#N/A	#N/A	#N/A	#N/A	#N/A	0.57149	-0.80721	0.024719	1.607
Q86Y38	XYLT1	ENSG00000103489	#N/A	#N/A	#N/A	#N/A	#N/A	#N/A	#N/A	#N/A	0.64735	-0.62739	0.25475	0.59388
Q8N4Q1	CHCHD4	ENSG00000163528	#N/A	#N/A	#N/A	#N/A	#N/A	#N/A	#N/A	#N/A	1.9529	0.96562	0.016271	1.7886
Q8N983	MRPL43	ENSG00000055950	#N/A	#N/A	#N/A	#N/A	#N/A	#N/A	#N/A	#N/A	1.4497	0.53573	0.3829	0.41691
Q8NFW1	COL22A1	ENSG00000169436	#N/A	#N/A	#N/A	#N/A	#N/A	#N/A	#N/A	#N/A	0.85745	-0.22187	0.55586	0.25503
Q8NI60	COQ8A	ENSG00000163050	#N/A	#N/A	#N/A	#N/A	#N/A	#N/A	#N/A	#N/A	1.0758	0.10546	0.85068	0.070235
Q8TAE8	GADD45GIP1	ENSG00000179271	#N/A	#N/A	#N/A	#N/A	#N/A	#N/A	#N/A	#N/A	0.81936	-0.28742	0.34305	0.46464
Q8TCJ2	STT3B	ENSG00000163527	#N/A	#N/A	#N/A	#N/A	#N/A	#N/A	#N/A	#N/A	0.97873	-0.031023	0.78378	0.10581
Q8TDY2	RB1CC1	ENSG00000023287	#N/A	#N/A	#N/A	#N/A	#N/A	#N/A	#N/A	#N/A	1.2115	0.2768	0.84377	0.073774
Q8WWH5	TRUB1	ENSG00000165832	#N/A	#N/A	#N/A	#N/A	#N/A	#N/A	#N/A	#N/A	1.2842	0.36083	0.389	0.41005
Q8WWK9	CKAP2	ENSG00000136108	#N/A	#N/A	#N/A	#N/A	#N/A	#N/A	#N/A	#N/A	0.99234	-0.011093	0.99921	0.00034518
Q8WXD5	GEMIN6	ENSG00000152147	#N/A	#N/A	#N/A	#N/A	#N/A	#N/A	#N/A	#N/A	1.0092	0.013258	0.79638	0.098882
Q92538	GBF1	ENSG00000107862	#N/A	#N/A	#N/A	#N/A	#N/A	#N/A	#N/A	#N/A	0.56214	-0.831	0.21468	0.66822
Q92575	UBXN4	ENSG00000144224	#N/A	#N/A	#N/A	#N/A	#N/A	#N/A	#N/A	#N/A	0.91417	-0.12947	0.58859	0.23019
Q92576	PHF3	ENSG00000118482	#N/A	#N/A	#N/A	#N/A	#N/A	#N/A	#N/A	#N/A	1.3392	0.42133	0.41893	0.37786
Q92600	CNOT9	ENSG00000144580	#N/A	#N/A	#N/A	#N/A	#N/A	#N/A	#N/A	#N/A	0.93433	-0.097992	0.79573	0.099232
Q969F9	HPS3	ENSG00000163755	#N/A	#N/A	#N/A	#N/A	#N/A	#N/A	#N/A	#N/A	0.71661	-0.48074	0.44506	0.35158
Q969Q0	RPL36AL	ENSG00000165502	#N/A	#N/A	#N/A	#N/A	#N/A	#N/A	#N/A	#N/A	#N/A	#N/A	#N/A	#N/A
Q96BY6	DOCK10	ENSG00000135905	#N/A	#N/A	#N/A	#N/A	#N/A	#N/A	#N/A	#N/A	1.4212	0.50706	0.59072	0.22862
Q96CJ1	EAF2	ENSG00000145088	#N/A	#N/A	#N/A	#N/A	#N/A	#N/A	#N/A	#N/A	0.60889	-0.71574	0.64893	0.1878
Q96CP6	GRAMD1A	ENSG00000089351	#N/A	#N/A	#N/A	#N/A	#N/A	#N/A	#N/A	#N/A	1.138	0.18648	0.48135	0.31754
Q96HY6	DDRGK1	ENSG00000198171	#N/A	#N/A	#N/A	#N/A	#N/A	#N/A	#N/A	#N/A	1.0651	0.091032	0.83705	0.077248
Q96IZ0	PAWR	ENSG00000177425	#N/A	#N/A	#N/A	#N/A	#N/A	#N/A	#N/A	#N/A	0.79123	-0.33782	0.23504	0.62885
Q96PE2	ARHGEF17	ENSG00000110237	#N/A	#N/A	#N/A	#N/A	#N/A	#N/A	#N/A	#N/A	0.63842	-0.64741	0.20497	0.68831
Q99424	ACOX2	ENSG00000168306	#N/A	#N/A	#N/A	#N/A	#N/A	#N/A	#N/A	#N/A	0.65586	-0.60853	0.35281	0.45246
Q99442	SEC62	ENSG00000008952	#N/A	#N/A	#N/A	#N/A	#N/A	#N/A	#N/A	#N/A	0.74066	-0.43312	0.40336	0.39431
Q99496	RNF2	ENSG00000121481	#N/A	#N/A	#N/A	#N/A	#N/A	#N/A	#N/A	#N/A	0.58214	-0.78056	0.073065	1.1363
Q99680	GPR22	ENSG00000172209; ENSG00000283812	#N/A	#N/A	#N/A	#N/A	#N/A	#N/A	#N/A	#N/A	0.85108	-0.23263	0.48202	0.31694
Q99708	RBBP8	ENSG00000101773	#N/A	#N/A	#N/A	#N/A	#N/A	#N/A	#N/A	#N/A	0.29748	-1.7491	0.11272	0.94798
Q9BQ39	DDX50	ENSG00000107625	#N/A	#N/A	#N/A	#N/A	#N/A	#N/A	#N/A	#N/A	1.0659	0.092032	0.82128	0.085508
Q9BR76	CORO1B	ENSG00000172725	#N/A	#N/A	#N/A	#N/A	#N/A	#N/A	#N/A	#N/A	0.75827	-0.39922	0.64421	0.19097
Q9BRX2	PELO	ENSG00000152684	#N/A	#N/A	#N/A	#N/A	#N/A	#N/A	#N/A	#N/A	0.97055	-0.043121	0.77389	0.11132
Q9BW92	TARS2	ENSG00000143374	#N/A	#N/A	#N/A	#N/A	#N/A	#N/A	#N/A	#N/A	0.83028	-0.26833	0.92343	0.034597
Q9BXF9	TEKT3	ENSG00000125409	#N/A	#N/A	#N/A	#N/A	#N/A	#N/A	#N/A	#N/A	1.5542	0.63621	0.56007	0.25176
Q9H3D4	TP63	ENSG00000073282	#N/A	#N/A	#N/A	#N/A	#N/A	#N/A	#N/A	#N/A	0.88535	-0.17567	0.61842	0.20871
Q9H4A6	GOLPH3	ENSG00000113384	#N/A	#N/A	#N/A	#N/A	#N/A	#N/A	#N/A	#N/A	1.2047	0.26872	0.5234	0.28117
Q9H6V9	LDAH	ENSG00000118961	#N/A	#N/A	#N/A	#N/A	#N/A	#N/A	#N/A	#N/A	1.1246	0.16938	0.49807	0.30271
Q9H9A6	LRRC40	ENSG00000066557	#N/A	#N/A	#N/A	#N/A	#N/A	#N/A	#N/A	#N/A	1.1653	0.22064	0.15373	0.81325
Q9HAF1	MEAF6	ENSG00000163875	#N/A	#N/A	#N/A	#N/A	#N/A	#N/A	#N/A	#N/A	1.0289	0.041125	0.91291	0.03957
Q9HAU5	UPF2	ENSG00000151461	#N/A	#N/A	#N/A	#N/A	#N/A	#N/A	#N/A	#N/A	0.62243	-0.68401	0.24472	0.61132
Q9HD33	MRPL47	ENSG00000136522	#N/A	#N/A	#N/A	#N/A	#N/A	#N/A	#N/A	#N/A	1.4771	0.56276	0.15306	0.81514
Q9NQ29	LUC7L	ENSG00000007392	#N/A	#N/A	#N/A	#N/A	#N/A	#N/A	#N/A	#N/A	0.84066	-0.2504	0.060647	1.2172
Q9NQ88	TIGAR	ENSG00000078237	#N/A	#N/A	#N/A	#N/A	#N/A	#N/A	#N/A	#N/A	0.76375	-0.38882	0.31833	0.49712
Q9NQX3	GPHN	ENSG00000171723	#N/A	#N/A	#N/A	#N/A	#N/A	#N/A	#N/A	#N/A	0.54419	-0.87782	0.17848	0.7484
Q9NRX1	PNO1	ENSG00000115946	#N/A	#N/A	#N/A	#N/A	#N/A	#N/A	#N/A	#N/A	0.77611	-0.36568	0.38053	0.41961
Q9NRZ9	HELLS	ENSG00000119969	#N/A	#N/A	#N/A	#N/A	#N/A	#N/A	#N/A	#N/A	1.1421	0.19167	0.69603	0.15737
Q9NSB4	KRT82	ENSG00000161850	#N/A	#N/A	#N/A	#N/A	#N/A	#N/A	#N/A	#N/A	2.5611	1.3567	0.18697	0.72822
Q9NUJ1	ABHD10	ENSG00000144827	#N/A	#N/A	#N/A	#N/A	#N/A	#N/A	#N/A	#N/A	0.79238	-0.33574	0.36725	0.43504
Q9NX40	OCIAD1	ENSG00000109180	#N/A	#N/A	#N/A	#N/A	#N/A	#N/A	#N/A	#N/A	0.47775	-1.0657	0.37814	0.42235
Q9NZN3	EHD3	ENSG00000013016	#N/A	#N/A	#N/A	#N/A	#N/A	#N/A	#N/A	#N/A	0.55656	-0.84538	0.68762	0.16265
Q9NZN8	CNOT2	ENSG00000111596	#N/A	#N/A	#N/A	#N/A	#N/A	#N/A	#N/A	#N/A	0.90136	-0.14982	0.65178	0.1859
Q9P2I0	CPSF2	ENSG00000165934	#N/A	#N/A	#N/A	#N/A	#N/A	#N/A	#N/A	#N/A	2.0793	1.0561	0.81595	0.088337
Q9P2N2	ARHGAP28	ENSG00000088756	#N/A	#N/A	#N/A	#N/A	#N/A	#N/A	#N/A	#N/A	0.22427	-2.1567	0.175	0.75695
Q9UHR4	BAIAP2L1	ENSG00000006453	#N/A	#N/A	#N/A	#N/A	#N/A	#N/A	#N/A	#N/A	0.99153	-0.012271	0.90127	0.045143
Q9UKL0	RCOR1	ENSG00000089902	#N/A	#N/A	#N/A	#N/A	#N/A	#N/A	#N/A	#N/A	1.3198	0.40028	0.45159	0.34526
Q9UKZ4	TENM1	ENSG00000009694	#N/A	#N/A	#N/A	#N/A	#N/A	#N/A	#N/A	#N/A	0.87313	-0.19574	0.509	0.29328
Q9ULL1	PLEKHG1	ENSG00000120278	#N/A	#N/A	#N/A	#N/A	#N/A	#N/A	#N/A	#N/A	1.2381	0.30813	0.7592	0.11964
Q9UM00	TMCO1	ENSG00000143183	#N/A	#N/A	#N/A	#N/A	#N/A	#N/A	#N/A	#N/A	0.88343	-0.17881	0.66083	0.17991
Q9UMY4	SNX12	ENSG00000147164	#N/A	#N/A	#N/A	#N/A	#N/A	#N/A	#N/A	#N/A	0.61851	-0.69312	0.19165	0.71749
Q9Y257	KCNK6	ENSG00000099337	#N/A	#N/A	#N/A	#N/A	#N/A	#N/A	#N/A	#N/A	1.2083	0.27302	0.67427	0.17117
Q9Y259	CHKB	ENSG00000100288	#N/A	#N/A	#N/A	#N/A	#N/A	#N/A	#N/A	#N/A	2.2196	1.1503	0.88538	0.052872
Q9Y291	MRPS33	ENSG00000090263	#N/A	#N/A	#N/A	#N/A	#N/A	#N/A	#N/A	#N/A	0.82031	-0.28576	0.53727	0.26981
Q9Y2P7	ZNF256	ENSG00000152454	#N/A	#N/A	#N/A	#N/A	#N/A	#N/A	#N/A	#N/A	1.1083	0.1484	0.87846	0.056277
Q9Y2S6	TMA7	ENSG00000232112	#N/A	#N/A	#N/A	#N/A	#N/A	#N/A	#N/A	#N/A	0.82028	-0.2858	0.47044	0.3275
Q9Y3A3	MOB4	ENSG00000115540	#N/A	#N/A	#N/A	#N/A	#N/A	#N/A	#N/A	#N/A	0.91747	-0.12426	0.52205	0.28229
Q9Y3D9	MRPS23	ENSG00000181610	#N/A	#N/A	#N/A	#N/A	#N/A	#N/A	#N/A	#N/A	1.1561	0.20932	0.46894	0.32888
Q9Y4F9	RIPOR2	ENSG00000111913	#N/A	#N/A	#N/A	#N/A	#N/A	#N/A	#N/A	#N/A	0.85447	-0.22689	0.40508	0.39246
Q9Y673	ALG5	ENSG00000120697	#N/A	#N/A	#N/A	#N/A	#N/A	#N/A	#N/A	#N/A	0.90533	-0.14349	0.70401	0.15242
P02533	KRT14	ENSG00000186847	46.523	5.5399	0.059723	1.2239	#N/A	#N/A	#N/A	#N/A	9.6804	3.2751	0.28458	0.54579
Q7Z794	KRT77	ENSG00000189182	10.562	3.4009	0.08644	1.0633	#N/A	#N/A	#N/A	#N/A	3.642	1.8647	0.32767	0.48456
Q8TD57	DNAH3	ENSG00000158486	8.8236	3.1414	0.12102	0.91713	#N/A	#N/A	#N/A	#N/A	#N/A	#N/A	#N/A	#N/A
P13807	GYS1	ENSG00000104812	6.5281	2.7067	0.088105	1.055	#N/A	#N/A	#N/A	#N/A	3.0244	1.5966	0.31625	0.49997
Q9UBQ7	GRHPR	ENSG00000137106	5.1026	2.3512	0.10312	0.98664	#N/A	#N/A	#N/A	#N/A	#N/A	#N/A	#N/A	#N/A
Q8TF39	ZNF483	ENSG00000173258	4.8048	2.2645	0.60842	0.2158	#N/A	#N/A	#N/A	#N/A	#N/A	#N/A	#N/A	#N/A
Q96PV0	SYNGAP1	ENSG00000197283; ENSG00000227460	4.2278	2.0799	0.37228	0.42913	#N/A	#N/A	#N/A	#N/A	#N/A	#N/A	#N/A	#N/A
Q9BZC7	ABCA2	ENSG00000107331	3.7018	1.8882	0.18247	0.7388	#N/A	#N/A	#N/A	#N/A	0.92111	-0.11855	0.56632	0.24694
Q96G42	KLHDC7B	ENSG00000130487	3.4003	1.7657	0.17144	0.76589	#N/A	#N/A	#N/A	#N/A	1.518	0.60217	0.70234	0.15345
Q9BXS9	SLC26A6	ENSG00000225697	3.3189	1.7307	0.19211	0.71644	#N/A	#N/A	#N/A	#N/A	1.5027	0.58752	0.86699	0.061987
Q5JR59	MTUS2	ENSG00000132938	2.9407	1.5561	0.3868	0.41252	#N/A	#N/A	#N/A	#N/A	#N/A	#N/A	#N/A	#N/A
Q15058	KIF14	ENSG00000118193	2.9085	1.5403	0.25444	0.59441	#N/A	#N/A	#N/A	#N/A	1.3431	0.42555	0.80004	0.096891
P60059	SEC61G	ENSG00000132432	2.8701	1.5211	0.8537	0.068693	#N/A	#N/A	#N/A	#N/A	#N/A	#N/A	#N/A	#N/A
Q8NC96	NECAP1	ENSG00000089818	2.8579	1.5149	0.073225	1.1353	#N/A	#N/A	#N/A	#N/A	2.8158	1.4935	0.094467	1.0247
Q96QH2	PRAM1	ENSG00000133246	2.8579	1.5149	0.073225	1.1353	#N/A	#N/A	#N/A	#N/A	2.8158	1.4935	0.094467	1.0247
Q8TD08	MAPK15	ENSG00000181085; ENSG00000274205	2.8213	1.4964	0.28514	0.54494	#N/A	#N/A	#N/A	#N/A	1.2689	0.34353	0.58837	0.23035
O43681	GET3	ENSG00000198356	2.7584	1.4638	0.044775	1.349	#N/A	#N/A	#N/A	#N/A	#N/A	#N/A	#N/A	#N/A
Q13576	IQGAP2	ENSG00000145703	2.7326	1.4503	0.011408	1.9428	#N/A	#N/A	#N/A	#N/A	#N/A	#N/A	#N/A	#N/A
Q9UKA1	FBXL5	ENSG00000118564	2.5183	1.3324	0.8268	0.082599	#N/A	#N/A	#N/A	#N/A	#N/A	#N/A	#N/A	#N/A
Q5NUL3	FFAR4	ENSG00000186188	2.4901	1.3162	0.10917	0.9619	#N/A	#N/A	#N/A	#N/A	#N/A	#N/A	#N/A	#N/A
O75884	RBBP9	ENSG00000089050	2.4676	1.3031	0.047018	1.3277	#N/A	#N/A	#N/A	#N/A	#N/A	#N/A	#N/A	#N/A
Q9NV31	IMP3	ENSG00000177971	2.3336	1.2226	0.059672	1.2242	#N/A	#N/A	#N/A	#N/A	1.9469	0.96119	0.19914	0.70085
Q9BRT6	LLPH	ENSG00000139233	2.1899	1.1309	0.2771	0.55736	#N/A	#N/A	#N/A	#N/A	1.9048	0.92961	0.63523	0.19707
Q13057	COASY	ENSG00000068120	2.1771	1.1224	0.39815	0.39995	#N/A	#N/A	#N/A	#N/A	#N/A	#N/A	#N/A	#N/A
P49137	MAPKAPK2	ENSG00000162889	2.1475	1.1027	0.31785	0.49778	#N/A	#N/A	#N/A	#N/A	1.5634	0.64471	0.94213	0.025888
Q9Y2K9	STXBP5L	ENSG00000145087	2.1256	1.0879	0.77893	0.1085	#N/A	#N/A	#N/A	#N/A	#N/A	#N/A	#N/A	#N/A
Q6Y7W6	GIGYF2	ENSG00000204120	2.1017	1.0716	0.067173	1.1728	#N/A	#N/A	#N/A	#N/A	0.73229	-0.44952	0.072005	1.1426
P28799	GRN	ENSG00000030582	2.0218	1.0156	0.082772	1.0821	#N/A	#N/A	#N/A	#N/A	#N/A	#N/A	#N/A	#N/A
Q9H255	OR51E2	ENSG00000167332	1.9811	0.98631	0.038198	1.418	#N/A	#N/A	#N/A	#N/A	0.99316	-0.0098988	0.99447	0.0024102
O14908	GIPC1	ENSG00000123159	1.9637	0.97357	0.13135	0.88156	#N/A	#N/A	#N/A	#N/A	1.3397	0.42191	0.50634	0.29556
Q96M27	PRRC1	ENSG00000164244	1.9584	0.9697	0.35938	0.44444	#N/A	#N/A	#N/A	#N/A	#N/A	#N/A	#N/A	#N/A
P24941	CDK2	ENSG00000123374	1.9383	0.95477	0.11307	0.94664	#N/A	#N/A	#N/A	#N/A	#N/A	#N/A	#N/A	#N/A
Q9UJV9	DDX41	ENSG00000183258	1.9091	0.93292	0.11104	0.95452	#N/A	#N/A	#N/A	#N/A	#N/A	#N/A	#N/A	#N/A
Q9Y4Y9	LSM5	ENSG00000106355	1.8865	0.91571	0.98363	0.0071682	#N/A	#N/A	#N/A	#N/A	#N/A	#N/A	#N/A	#N/A
P61960	UFM1	ENSG00000120686	1.8638	0.89824	0.12355	0.90817	#N/A	#N/A	#N/A	#N/A	1.3421	0.42445	0.62759	0.20232
Q8WTV0	SCARB1	ENSG00000073060	1.8567	0.89272	0.073274	1.1351	#N/A	#N/A	#N/A	#N/A	#N/A	#N/A	#N/A	#N/A
Q9NYK5	MRPL39	ENSG00000154719	1.8523	0.88929	0.023009	1.6381	#N/A	#N/A	#N/A	#N/A	#N/A	#N/A	#N/A	#N/A
Q8N4Q0	ZADH2	ENSG00000180011	1.8381	0.87822	0.32997	0.48153	#N/A	#N/A	#N/A	#N/A	1.866	0.89995	0.59135	0.22816
Q96RT1	ERBIN	ENSG00000112851	1.8208	0.8646	0.91772	0.037289	#N/A	#N/A	#N/A	#N/A	#N/A	#N/A	#N/A	#N/A
Q8IWA0	WDR75	ENSG00000115368	1.8031	0.85051	0.020438	1.6896	#N/A	#N/A	#N/A	#N/A	#N/A	#N/A	#N/A	#N/A
O94808	GFPT2	ENSG00000131459	1.7755	0.82822	0.55592	0.25498	#N/A	#N/A	#N/A	#N/A	7.9597	2.9927	0.61268	0.21277
P36954	POLR2I	ENSG00000105258	1.7682	0.82226	0.12751	0.89445	#N/A	#N/A	#N/A	#N/A	1.0167	0.023846	0.97969	0.0089129
Q13541	EIF4EBP1	ENSG00000187840	1.7596	0.81521	0.36337	0.43965	#N/A	#N/A	#N/A	#N/A	#N/A	#N/A	#N/A	#N/A
Q96S21	RAB40C	ENSG00000197562	1.7327	0.79302	0.062477	1.2043	#N/A	#N/A	#N/A	#N/A	1.4967	0.58178	0.23319	0.6323
P23258	TUBG1	ENSG00000131462	1.7289	0.78985	0.58056	0.23615	#N/A	#N/A	#N/A	#N/A	#N/A	#N/A	#N/A	#N/A
Q6YN16	HSDL2	ENSG00000119471	1.716	0.77907	0.4878	0.31175	#N/A	#N/A	#N/A	#N/A	2.1404	1.0979	0.5074	0.29465
Q7Z460	CLASP1	ENSG00000074054	1.6969	0.76288	0.072689	1.1385	#N/A	#N/A	#N/A	#N/A	0.98626	-0.019964	0.82935	0.081265
A6NM62	LRRC53	ENSG00000162621	1.6656	0.73607	0.72808	0.13782	#N/A	#N/A	#N/A	#N/A	6.0743	2.6027	0.49787	0.30288
Q86Y56	DNAAF5	ENSG00000164818	1.6624	0.73324	0.44912	0.34764	#N/A	#N/A	#N/A	#N/A	1.8501	0.88759	0.51416	0.2889
Q9ULX3	NOB1	ENSG00000141101	1.6537	0.7257	0.26522	0.57639	#N/A	#N/A	#N/A	#N/A	#N/A	#N/A	#N/A	#N/A
Q9P1F3	ABRACL	ENSG00000146386	1.638	0.71195	0.41151	0.38562	#N/A	#N/A	#N/A	#N/A	#N/A	#N/A	#N/A	#N/A
Q15121	PEA15	ENSG00000162734	1.634	0.70837	0.046065	1.3366	#N/A	#N/A	#N/A	#N/A	0.89085	-0.16674	0.46946	0.3284
Q9Y314	NOSIP	ENSG00000142546	1.6271	0.70229	0.15114	0.82063	#N/A	#N/A	#N/A	#N/A	1.3379	0.41999	0.36117	0.44229
Q14232	EIF2B1	ENSG00000111361	1.6106	0.6876	0.23168	0.63511	#N/A	#N/A	#N/A	#N/A	1.0174	0.024923	0.9173	0.037489
Q969P6	TOP1MT	ENSG00000184428	1.5829	0.66261	0.43887	0.35766	#N/A	#N/A	#N/A	#N/A	2.0098	1.0071	0.32659	0.486
Q8TED0	UTP15	ENSG00000164338	1.5824	0.66209	0.0077617	2.11	#N/A	#N/A	#N/A	#N/A	1.0977	0.13451	0.56783	0.24578
O14917	PCDH17	ENSG00000118946	1.5818	0.66158	0.26128	0.58289	#N/A	#N/A	#N/A	#N/A	#N/A	#N/A	#N/A	#N/A
Q13315	ATM	ENSG00000149311	1.5752	0.65557	0.2202	0.65717	#N/A	#N/A	#N/A	#N/A	#N/A	#N/A	#N/A	#N/A
P60510	PPP4C	ENSG00000149923	1.5747	0.65503	0.26504	0.57669	#N/A	#N/A	#N/A	#N/A	0.98889	-0.016121	0.77713	0.1095
Q8WVK2	SNRNP27	ENSG00000124380	1.5631	0.64439	0.63173	0.19947	#N/A	#N/A	#N/A	#N/A	0.65735	-0.60526	0.35099	0.45471
Q9Y4G6	TLN2	ENSG00000171914	1.5378	0.62087	0.79365	0.10037	#N/A	#N/A	#N/A	#N/A	0.56076	-0.83455	0.32141	0.49294
P42224	STAT1	ENSG00000115415	1.5371	0.62024	0.13593	0.86669	#N/A	#N/A	#N/A	#N/A	0.74951	-0.41597	0.33533	0.47452
Q9GZQ8	MAP1LC3B	ENSG00000140941	1.5325	0.61589	0.104	0.98298	#N/A	#N/A	#N/A	#N/A	#N/A	#N/A	#N/A	#N/A
Q9UBW8	COPS7A	ENSG00000111652	1.5265	0.61024	0.48596	0.3134	#N/A	#N/A	#N/A	#N/A	0.91868	-0.12237	0.54322	0.26502
Q9C005	DPY30	ENSG00000162961	1.5257	0.60945	0.34524	0.46188	#N/A	#N/A	#N/A	#N/A	1.1668	0.2225	0.91504	0.038559
P55017	SLC12A3	ENSG00000070915	1.5214	0.60538	0.60517	0.21812	#N/A	#N/A	#N/A	#N/A	#N/A	#N/A	#N/A	#N/A
P04350	TUBB4A	ENSG00000104833	1.5199	0.60398	0.92842	0.032254	#N/A	#N/A	#N/A	#N/A	#N/A	#N/A	#N/A	#N/A
P23610	F8A1; F8A2; F8A3	ENSG00000277150; ENSG00000288709; ENSG00000288722	1.5089	0.59351	0.73875	0.1315	#N/A	#N/A	#N/A	#N/A	4.3891	2.1339	0.26794	0.57196
Q9BWV3	CDADC1	ENSG00000102543	1.5051	0.58983	0.38783	0.41135	#N/A	#N/A	#N/A	#N/A	#N/A	#N/A	#N/A	#N/A
O00178	GTPBP1	ENSG00000100226	1.502	0.58686	0.33192	0.47896	#N/A	#N/A	#N/A	#N/A	1.2643	0.33837	0.79752	0.09826
Q8IWG1	DNAI3	ENSG00000162643	1.4786	0.56428	0.47107	0.32691	#N/A	#N/A	#N/A	#N/A	#N/A	#N/A	#N/A	#N/A
P80303	NUCB2	ENSG00000070081	1.4786	0.56424	0.17743	0.75098	#N/A	#N/A	#N/A	#N/A	0.8236	-0.27998	0.62853	0.20167
Q9BY32	ITPA	ENSG00000125877	1.4245	0.51049	0.35207	0.45337	#N/A	#N/A	#N/A	#N/A	#N/A	#N/A	#N/A	#N/A
P07477	PRSS1	ENSG00000204983; ENSG00000274247	1.4188	0.50472	0.37509	0.42587	#N/A	#N/A	#N/A	#N/A	0.72606	-0.46183	0.46792	0.32983
Q7L5D6	GET4	ENSG00000239857	1.4183	0.50413	0.039727	1.4009	#N/A	#N/A	#N/A	#N/A	0.84776	-0.23827	0.84953	0.070819
O95169	NDUFB8	ENSG00000166136	1.4077	0.49336	0.34382	0.46367	#N/A	#N/A	#N/A	#N/A	1.6016	0.67954	0.31179	0.50614
Q9Y3D0	CIAO2B	ENSG00000166595	1.3825	0.46724	0.29908	0.52421	#N/A	#N/A	#N/A	#N/A	#N/A	#N/A	#N/A	#N/A
P37198	NUP62	ENSG00000213024	1.375	0.45947	0.17573	0.75516	#N/A	#N/A	#N/A	#N/A	1.4131	0.49889	0.12207	0.91341
Q96EY7	PTCD3	ENSG00000132300	1.3692	0.45334	0.11588	0.93601	#N/A	#N/A	#N/A	#N/A	1.2022	0.26567	0.28871	0.53954
Q9H488	POFUT1	ENSG00000101346	1.3342	0.41596	0.82304	0.084577	#N/A	#N/A	#N/A	#N/A	1.576	0.65627	0.88579	0.052668
Q9Y376	CAB39	ENSG00000135932	1.314	0.39399	0.62457	0.20442	#N/A	#N/A	#N/A	#N/A	#N/A	#N/A	#N/A	#N/A
Q96MR6	CFAP57	ENSG00000243710	1.3135	0.39337	0.80127	0.096222	#N/A	#N/A	#N/A	#N/A	#N/A	#N/A	#N/A	#N/A
P14927	UQCRB	ENSG00000156467	1.3125	0.39229	0.75018	0.12484	#N/A	#N/A	#N/A	#N/A	#N/A	#N/A	#N/A	#N/A
O00244	ATOX1	ENSG00000177556	1.2769	0.35265	0.47536	0.32297	#N/A	#N/A	#N/A	#N/A	0.62794	-0.6713	0.20951	0.6788
O75915	ARL6IP5	ENSG00000144746	1.2694	0.34412	0.31211	0.50569	#N/A	#N/A	#N/A	#N/A	1.1103	0.1509	0.62158	0.2065
Q5JU85	IQSEC2	ENSG00000124313	1.2428	0.31355	0.43606	0.36045	#N/A	#N/A	#N/A	#N/A	2.6998	1.4328	0.14748	0.83128
Q92783	STAM	ENSG00000136738	1.2395	0.30982	0.93744	0.028057	#N/A	#N/A	#N/A	#N/A	1.4127	0.4985	0.89873	0.046373
Q6P996	PDXDC1	ENSG00000179889; ENSG00000275498	1.237	0.30682	0.74101	0.13017	#N/A	#N/A	#N/A	#N/A	1.134	0.18144	0.96663	0.01474
O75976	CPD	ENSG00000108582	1.2276	0.29582	0.5857	0.23233	#N/A	#N/A	#N/A	#N/A	#N/A	#N/A	#N/A	#N/A
Q9Y2T2	AP3M1	ENSG00000185009	1.1926	0.2541	0.57176	0.24279	#N/A	#N/A	#N/A	#N/A	1.2476	0.31917	0.6071	0.21674
O95104	SCAF4	ENSG00000156304	1.1839	0.24349	0.62614	0.20333	#N/A	#N/A	#N/A	#N/A	1.5959	0.67439	0.38512	0.4144
Q02487	DSC2	ENSG00000134755	1.1816	0.24076	0.89264	0.049323	#N/A	#N/A	#N/A	#N/A	#N/A	#N/A	#N/A	#N/A
O60701	UGDH	ENSG00000109814	1.18	0.23878	0.72683	0.13857	#N/A	#N/A	#N/A	#N/A	#N/A	#N/A	#N/A	#N/A
Q14562	DHX8	ENSG00000067596	1.1754	0.23315	0.70637	0.15097	#N/A	#N/A	#N/A	#N/A	1.4911	0.57642	0.45204	0.34483
Q96JB2	COG3	ENSG00000136152	1.1555	0.20846	0.57713	0.23873	#N/A	#N/A	#N/A	#N/A	#N/A	#N/A	#N/A	#N/A
Q5JRA6	MIA3	ENSG00000154305	1.1532	0.2057	0.58996	0.22918	#N/A	#N/A	#N/A	#N/A	1.1568	0.21013	0.68299	0.16558
Q99550	MPHOSPH9	ENSG00000051825	1.1445	0.19475	0.60417	0.21884	#N/A	#N/A	#N/A	#N/A	#N/A	#N/A	#N/A	#N/A
Q96QD8	SLC38A2	ENSG00000134294	1.132	0.17886	0.93032	0.031367	#N/A	#N/A	#N/A	#N/A	#N/A	#N/A	#N/A	#N/A
Q8IW75	SERPINA12	ENSG00000165953	1.1065	0.14599	0.83917	0.076149	#N/A	#N/A	#N/A	#N/A	#N/A	#N/A	#N/A	#N/A
Q16851	UGP2	ENSG00000169764	1.0812	0.11269	0.89292	0.049185	#N/A	#N/A	#N/A	#N/A	1.3462	0.42893	0.73675	0.13268
Q8WVV9	HNRNPLL	ENSG00000143889	1.0483	0.0681	0.85692	0.067061	#N/A	#N/A	#N/A	#N/A	1.2911	0.36864	0.60413	0.21887
Q8WV16	DCAF4	ENSG00000119599	1.0212	0.030247	0.41316	0.38388	#N/A	#N/A	#N/A	#N/A	#N/A	#N/A	#N/A	#N/A
Q9NY61	AATF	ENSG00000275700; ENSG00000276072	0.98621	-0.020026	0.75788	0.1204	#N/A	#N/A	#N/A	#N/A	1.0307	0.043568	0.9622	0.016736
Q15751	HERC1	ENSG00000103657	0.9662	-0.0496	0.72535	0.13945	#N/A	#N/A	#N/A	#N/A	#N/A	#N/A	#N/A	#N/A
P05026	ATP1B1	ENSG00000143153	0.96153	-0.056598	0.48236	0.31663	#N/A	#N/A	#N/A	#N/A	#N/A	#N/A	#N/A	#N/A
Q9Y2R5	MRPS17	ENSG00000239789	0.94879	-0.075846	0.95458	0.020188	#N/A	#N/A	#N/A	#N/A	1.2011	0.26431	0.86923	0.060867
Q9NR50	EIF2B3	ENSG00000070785	0.92819	-0.10751	0.62254	0.20583	#N/A	#N/A	#N/A	#N/A	#N/A	#N/A	#N/A	#N/A
Q9BSE4	HERPUD2	ENSG00000122557	0.92732	-0.10886	0.73106	0.13605	#N/A	#N/A	#N/A	#N/A	5.4368	2.4428	0.91579	0.038202
O14561	NDUFAB1	ENSG00000004779	0.92173	-0.11758	0.7098	0.14887	#N/A	#N/A	#N/A	#N/A	#N/A	#N/A	#N/A	#N/A
Q8NEC7	GSTCD	ENSG00000138780	0.88309	-0.17937	0.95617	0.019466	#N/A	#N/A	#N/A	#N/A	4.9576	2.3096	0.97523	0.010893
P35498	SCN1A	ENSG00000144285	0.86628	-0.2071	0.53906	0.26836	#N/A	#N/A	#N/A	#N/A	#N/A	#N/A	#N/A	#N/A
Q9H223	EHD4	ENSG00000103966	0.85951	-0.21841	0.43956	0.35698	#N/A	#N/A	#N/A	#N/A	#N/A	#N/A	#N/A	#N/A
A3KN83	SBNO1	ENSG00000139697	0.75412	-0.40713	0.32583	0.48701	#N/A	#N/A	#N/A	#N/A	1.2232	0.29061	0.86121	0.064891
Q5SXH7	PLEKHS1	ENSG00000148735	0.46415	-1.1073	0.095907	1.0182	#N/A	#N/A	#N/A	#N/A	#N/A	#N/A	#N/A	#N/A
Q8TF72	SHROOM3	ENSG00000138771	1.839	0.87894	0.26581	0.57543	5.0305	2.3307	0.063099	1.2	0.34112	-1.5516	0.10995	0.95879
Q8TCU4	ALMS1	ENSG00000116127	1.4988	0.5838	0.27167	0.56596	3.653	1.8691	0.052689	1.2783	0.39972	-1.3229	0.094105	1.0264
P83876	TXNL4A	ENSG00000141759	#N/A	#N/A	#N/A	#N/A	3.1919	1.6744	0.15877	0.79924	0.58705	-0.76846	0.35177	0.45374
Q96PZ0	PUS7	ENSG00000091127	#N/A	#N/A	#N/A	#N/A	3.1139	1.6387	0.18514	0.7325	0.56498	-0.82374	0.50191	0.29938
Q99598	TSNAX	ENSG00000116918	5.5283	2.4668	0.022557	1.6467	2.9468	1.5592	0.055308	1.2572	1.9071	0.93142	0.30768	0.5119
P10155	RO60	ENSG00000116747	1.9895	0.99244	0.047461	1.3237	2.8624	1.5172	0.026626	1.5747	0.65108	-0.6191	0.37018	0.43158
Q13564	NAE1	ENSG00000159593	1.6384	0.71227	0.17375	0.76006	2.8595	1.5157	0.017938	1.7462	0.56787	-0.81635	0.18682	0.72857
Q9NYC9	DNAH9	ENSG00000007174	0.67595	-0.56501	0.60867	0.21562	2.751	1.46	0.24038	0.6191	0.23304	-2.1014	0.011978	1.9216
Q8NI27	THOC2	ENSG00000125676	1.7171	0.77999	0.34866	0.45759	2.5889	1.3723	0.19361	0.71307	0.65776	-0.60438	0.18674	0.72877
P02538	KRT6A	ENSG00000205420	17.916	4.1632	0.05349	1.2717	2.4557	1.2961	0.13545	0.86821	7.4335	2.894	0.17245	0.76335
P23919	DTYMK	ENSG00000168393	1.8732	0.90551	0.13666	0.86436	2.3924	1.2585	0.015552	1.8082	0.75691	-0.40181	0.2787	0.55486
Q92522	H1-10	ENSG00000184897	1.9078	0.93191	0.024316	1.6141	2.3361	1.2241	0.0086638	2.0623	0.82729	-0.27354	0.46278	0.33462
P61964	WDR5	ENSG00000196363	#N/A	#N/A	#N/A	#N/A	2.1405	1.098	0.016313	1.7875	0.81756	-0.2906	0.35482	0.44999
Q15651	HMGN3	ENSG00000118418	1.1441	0.19417	0.84796	0.071624	2.0818	1.0578	0.21823	0.66108	0.53918	-0.89115	0.30335	0.51805
Q8NGS0	OR1N1	ENSG00000171505	0.94615	-0.079858	0.72681	0.13858	2.0458	1.0327	0.50874	0.2935	0.38336	-1.3832	0.73272	0.13506
Q9NY33	DPP3	ENSG00000254986	1.3178	0.39808	0.66773	0.1754	2.0303	1.0217	0.27582	0.55938	0.60846	-0.71677	0.41175	0.38536
Q9NWB6	ARGLU1	ENSG00000134884	#N/A	#N/A	#N/A	#N/A	2.0147	1.0106	0.13001	0.88602	0.91975	-0.12069	0.66154	0.17944
Q16850	CYP51A1	ENSG00000001630	2.7677	1.4687	0.14968	0.82485	2.0134	1.0097	0.40932	0.38793	1.5072	0.59189	0.47025	0.32767
Q8NEH6	MNS1	ENSG00000138587	#N/A	#N/A	#N/A	#N/A	2.0078	1.0056	0.057697	1.2388	0.77316	-0.37117	0.71166	0.14773
P62081	RPS7	ENSG00000171863	1.5935	0.67222	0.014042	1.8526	1.9416	0.95722	0.041377	1.3832	0.82176	-0.28322	0.44823	0.3485
O94925	GLS	ENSG00000115419	1.1094	0.14984	0.89646	0.047471	1.9316	0.94983	0.01311	1.8824	#N/A	#N/A	#N/A	#N/A
P53804	TTC3	ENSG00000182670	1.0759	0.1056	0.766	0.11577	1.9308	0.94922	0.067123	1.1731	0.55356	-0.85319	0.25772	0.58885
P80297	MT1X	ENSG00000187193	1.1368	0.18494	0.77653	0.10984	1.9158	0.93794	0.040595	1.3915	0.57207	-0.80573	0.29857	0.52496
Q9BRP1	PDCD2L	ENSG00000126249	1.5816	0.66136	0.55882	0.25273	1.9149	0.9373	0.045265	1.3442	0.80389	-0.31494	0.48424	0.31494
Q32MZ4	LRRFIP1	ENSG00000124831	0.93557	-0.096085	0.68859	0.16204	1.8896	0.91807	0.0071802	2.1439	0.49451	-1.0159	0.044159	1.355
Q9ULU8	CADPS	ENSG00000163618	1.6794	0.74791	0.35473	0.45011	1.8896	0.91806	0.32431	0.48904	0.88323	-0.17914	0.68587	0.16376
P61247	RPS3A	ENSG00000145425	1.1417	0.19122	0.44898	0.34778	1.8856	0.91505	0.095555	1.0197	0.59896	-0.73947	0.16947	0.7709
P11279	LAMP1	ENSG00000185896	1.4116	0.49738	0.15518	0.80917	1.884	0.91381	0.046927	1.3286	0.74885	-0.41725	0.19009	0.72103
P35249	RFC4	ENSG00000163918	#N/A	#N/A	#N/A	#N/A	1.8719	0.9045	0.18084	0.74271	#N/A	#N/A	#N/A	#N/A
Q9H9F9	ACTR5	ENSG00000101442	#N/A	#N/A	#N/A	#N/A	1.8699	0.90294	0.32923	0.4825	1.0147	0.021119	0.78303	0.10622
P63165	SUMO1	ENSG00000116030	1.1419	0.19143	0.48447	0.31474	1.849	0.88678	0.01185	1.9263	0.60554	-0.72371	0.0377	1.4237
O75874	IDH1	ENSG00000138413	1.574	0.65446	0.33945	0.46923	1.8413	0.88076	0.0059406	2.2262	0.86121	-0.21557	0.46892	0.3289
Q6PIV7	SLC25A34	ENSG00000162461	1.8382	0.8783	0.13971	0.85476	1.8217	0.86525	0.00054899	3.2604	1.0103	0.014843	0.81132	0.090806
Q969G5	CAVIN3	ENSG00000170955	#N/A	#N/A	#N/A	#N/A	1.8064	0.85315	0.25543	0.59273	0.94519	-0.08132	0.93046	0.031301
Q5THJ4	VPS13D	ENSG00000048707	#N/A	#N/A	#N/A	#N/A	1.7998	0.84781	0.01309	1.883	#N/A	#N/A	#N/A	#N/A
Q9NZJ4	SACS	ENSG00000151835	1.9065	0.9309	0.23988	0.62	1.785	0.83591	0.24458	0.61157	1.1152	0.15732	0.91262	0.039711
P35030	PRSS3	ENSG00000010438	1.8748	0.90674	0.33654	0.47296	1.7846	0.83558	0.32802	0.4841	1.0474	0.066796	0.8915	0.049877
O14964	HGS	ENSG00000185359	#N/A	#N/A	#N/A	#N/A	1.7791	0.83118	0.020582	1.6865	#N/A	#N/A	#N/A	#N/A
P49588	AARS1	ENSG00000090861	1.531	0.61447	0.18947	0.72246	1.7766	0.82908	0.093101	1.031	0.85601	-0.2243	0.61565	0.21067
Q8N4H5	TOMM5	ENSG00000175768	1.5804	0.66031	0.47994	0.31882	1.7725	0.82577	0.074503	1.1278	0.89358	-0.16234	0.65535	0.18353
Q9NUQ3	TXLNG	ENSG00000086712	1.4674	0.5533	0.23853	0.62246	1.7656	0.8202	0.11816	0.92755	0.83486	-0.26039	0.56256	0.24983
Q2TAY7	SMU1	ENSG00000122692	0.95854	-0.061083	0.75297	0.12322	1.7614	0.81671	0.091387	1.0391	0.53301	-0.90777	0.14023	0.85315
Q9NTJ5	SACM1L	ENSG00000211456	2.0172	1.0124	0.03607	1.4429	1.7499	0.80724	0.090648	1.0426	#N/A	#N/A	#N/A	#N/A
Q69YN2	CWF19L1	ENSG00000095485	1.2815	0.35789	0.92939	0.031803	1.7498	0.80721	0.17661	0.753	0.72656	-0.46084	0.46868	0.32912
Q6UXH1	CRELD2	ENSG00000184164	1.0112	0.016036	0.96879	0.013771	1.7498	0.80721	0.072558	1.1393	#N/A	#N/A	#N/A	#N/A
Q96QR8	PURB	ENSG00000146676	0.86825	-0.20382	0.5388	0.26857	1.7488	0.80638	0.15785	0.80177	0.49135	-1.0252	0.11972	0.92182
P13051	UNG	ENSG00000076248	1.9738	0.98095	0.022522	1.6474	1.7323	0.79271	0.042701	1.3696	1.1425	0.19217	0.50238	0.29896
Q86X55	CARM1	ENSG00000142453	1.3849	0.4698	0.24011	0.61959	1.7312	0.79176	0.1164	0.93406	0.79796	-0.32562	0.29869	0.52479
Q9C0I9	LRRC27	ENSG00000148814	1.9777	0.98384	0.16622	0.77931	1.7286	0.78965	0.18962	0.72212	1.1477	0.19879	0.57299	0.24186
O43150	ASAP2	ENSG00000151693	1.473	0.55876	0.14057	0.8521	1.7183	0.78095	0.075947	1.1195	0.85886	-0.21951	0.5124	0.29039
Q9H2E6	SEMA6A	ENSG00000092421	1.6075	0.6848	0.21987	0.65782	1.7145	0.77782	0.22456	0.64866	0.96148	-0.056672	0.71841	0.14363
Q9H8Y8	GORASP2	ENSG00000115806	1.5201	0.60415	0.44678	0.34991	1.7119	0.77556	0.28221	0.54943	0.88558	-0.17531	0.81672	0.087927
Q8IUE6	H2AC21	ENSG00000184270	1.4428	0.52886	0.17824	0.749	1.7113	0.77508	0.13637	0.86528	#N/A	#N/A	#N/A	#N/A
O60271	SPAG9	ENSG00000008294	#N/A	#N/A	#N/A	#N/A	1.7102	0.77418	0.20883	0.68021	0.73877	-0.43681	0.33994	0.4686
Q9BRF8	CPPED1	ENSG00000103381	1.4984	0.58345	0.17759	0.75059	1.7084	0.77264	0.18422	0.73467	#N/A	#N/A	#N/A	#N/A
P0DPK5	H3Y2	ENSG00000268799	1.2395	0.30978	0.59779	0.22345	1.7015	0.76683	0.16225	0.78981	0.69517	-0.52455	0.34944	0.45663
P0CAP1	MYZAP	ENSG00000263155	#N/A	#N/A	#N/A	#N/A	1.7011	0.76648	0.17484	0.75735	0.8997	-0.15248	0.67832	0.16857
Q6ZQX7	LIAT1	ENSG00000187624; ENSG00000283985	1.5841	0.66367	0.49965	0.30133	1.6975	0.76344	0.25456	0.59422	0.93969	-0.089736	0.83946	0.076
O95777	LSM8	ENSG00000128534	1.8423	0.8815	0.1857	0.73119	1.6939	0.76035	0.16373	0.78586	1.0414	0.058481	0.5504	0.25932
P82933	MRPS9	ENSG00000135972	1.2682	0.34282	0.99153	0.0036958	1.6761	0.74511	0.03792	1.4211	0.71238	-0.48929	0.38789	0.4113
Q12907	LMAN2	ENSG00000169223	1.0858	0.11878	0.93462	0.029364	1.6761	0.74509	0.0037703	2.4236	0.64639	-0.62953	0.14367	0.84264
Q9BQC3	DPH2	ENSG00000132768	1.027	0.03837	0.88427	0.053413	1.6685	0.73856	0.16226	0.78979	0.61162	-0.70928	0.17978	0.74526
Q9UKN7	MYO15A	ENSG00000091536	1.3443	0.42689	0.30503	0.51566	1.6677	0.73783	0.093154	1.0308	0.80782	-0.30789	0.38568	0.41377
Q9UKT9	IKZF3	ENSG00000161405	#N/A	#N/A	#N/A	#N/A	1.6667	0.73703	0.24409	0.61244	#N/A	#N/A	#N/A	#N/A
Q9Y3U8	RPL36	ENSG00000130255	1.1464	0.19711	0.45463	0.34235	1.6647	0.73528	0.0050143	2.2998	0.67954	-0.55736	0.066954	1.1742
P54105	CLNS1A	ENSG00000074201	1.4115	0.49724	0.41896	0.37782	1.6643	0.73491	0.13601	0.86643	0.83853	-0.25406	0.4518	0.34505
Q68D10	SPTY2D1	ENSG00000179119	1.1858	0.24584	0.85904	0.065985	1.6632	0.73397	0.23042	0.63748	#N/A	#N/A	#N/A	#N/A
Q12756	KIF1A	ENSG00000130294	1.0303	0.043117	0.99507	0.0021448	1.6616	0.73254	0.099436	1.0025	#N/A	#N/A	#N/A	#N/A
Q8WU90	ZC3H15	ENSG00000065548	0.93633	-0.094919	0.71377	0.14644	1.6611	0.73213	0.011825	1.9272	0.55651	-0.84553	0.026071	1.5838
Q9UNH7	SNX6	ENSG00000129515	#N/A	#N/A	#N/A	#N/A	1.6592	0.73052	0.060525	1.2181	0.7655	-0.38552	0.23652	0.62613
Q8IZX4	TAF1L	ENSG00000122728	1.0856	0.11853	0.9107	0.040623	1.6563	0.728	0.080906	1.092	0.61013	-0.71282	0.18909	0.72333
Q13618	CUL3	ENSG00000036257	1.0738	0.10267	0.8352	0.078208	1.6542	0.72612	0.066818	1.1751	0.63868	-0.64682	0.16267	0.78869
Q9NR46	SH3GLB2	ENSG00000148341	0.95132	-0.071999	0.58127	0.23562	1.6524	0.72454	0.049535	1.3051	0.57181	-0.8064	0.19442	0.71127
Q9NR56	MBNL1	ENSG00000152601	1.1925	0.254	0.52051	0.28357	1.6516	0.72384	0.114	0.9431	0.70148	-0.51152	0.26684	0.57375
Q9BYN8	MRPS26	ENSG00000125901	1.0971	0.13369	0.78606	0.10454	1.6466	0.7195	0.2213	0.65502	0.62667	-0.67422	0.31859	0.49677
P09001	MRPL3	ENSG00000114686	1.0453	0.063979	0.74094	0.13021	1.6461	0.71905	0.099303	1.003	0.60372	-0.72804	0.1256	0.90102
Q8N806	UBR7	ENSG00000012963; ENSG00000278787	#N/A	#N/A	#N/A	#N/A	1.6454	0.71846	0.33606	0.47359	1.0918	0.12669	0.63552	0.19687
P52888	THOP1	ENSG00000172009	0.81809	-0.28967	0.46931	0.32854	1.6388	0.71264	0.11708	0.93152	#N/A	#N/A	#N/A	#N/A
P53367	ARFIP1	ENSG00000164144	2.7473	1.458	0.17301	0.76192	1.6351	0.70937	0.20308	0.69234	1.6958	0.76193	0.53107	0.27485
P61604	HSPE1	ENSG00000115541	0.90544	-0.14331	0.59947	0.22224	1.6247	0.70019	0.013646	1.865	0.54916	-0.86471	0.039645	1.4018
Q07283	TCHH	ENSG00000159450	1.8372	0.87748	0.34561	0.46141	1.6183	0.69444	0.4845	0.31471	1.1264	0.17171	0.61515	0.21102
Q14966	ZNF638	ENSG00000075292	1.4648	0.55072	0.20472	0.68883	1.6178	0.69402	0.10654	0.97249	0.90518	-0.14372	0.60365	0.21922
P48556	PSMD8	ENSG00000099341	1.4788	0.56442	0.12687	0.89664	1.6166	0.69298	0.019057	1.7199	0.91897	-0.12191	0.58749	0.231
Q9UBR2	CTSZ	ENSG00000101160	1.1595	0.21354	0.80074	0.096506	1.6161	0.6925	0.1712	0.76649	#N/A	#N/A	#N/A	#N/A
P05455	SSB	ENSG00000138385	0.93463	-0.097539	0.61595	0.21045	1.6051	0.68264	0.014605	1.8355	0.56619	-0.82063	0.052263	1.2818
P61513	RPL37A	ENSG00000197756	1.0315	0.044714	0.71959	0.14292	1.6047	0.68227	0.013901	1.857	0.64072	-0.64224	0.017905	1.747
P49840	GSK3A	ENSG00000105723	1.228	0.29628	0.4131	0.38395	1.6034	0.68109	0.026883	1.5705	0.70551	-0.50326	0.2839	0.54683
Q8NA58	PNLDC1	ENSG00000146453	1.1712	0.22794	0.96786	0.014187	1.6029	0.6807	0.23233	0.63389	0.72743	-0.45911	0.45475	0.34223
Q02952	AKAP12	ENSG00000131016	1.243	0.31378	0.14675	0.83342	1.6024	0.6802	0.011969	1.922	0.75757	-0.40055	0.075266	1.1234
Q03936	ZNF92	ENSG00000146757	1.4584	0.54443	0.60625	0.21735	1.6001	0.67817	0.94909	0.022694	0.85161	-0.23174	0.72216	0.14137
P46977	STT3A	ENSG00000134910	1.2876	0.36467	0.63547	0.1969	1.5982	0.67648	0.046584	1.3318	0.80652	-0.31022	0.4319	0.36462
Q9H4I3	TRABD	ENSG00000170638	#N/A	#N/A	#N/A	#N/A	1.596	0.67448	0.058921	1.2297	0.82312	-0.28082	0.4309	0.36563
Q15047	SETDB1	ENSG00000143379	0.96931	-0.044964	0.45202	0.34484	1.5904	0.66942	0.27872	0.55483	0.60692	-0.72041	0.37321	0.42805
Q96T23	RSF1	ENSG00000048649	1.0291	0.041449	0.65973	0.18064	1.5901	0.66908	0.19898	0.70119	0.63019	-0.66614	0.35503	0.44974
Q8WUA2	PPIL4	ENSG00000131013	1.3417	0.42404	0.1098	0.95941	1.5833	0.66294	0.072379	1.1404	0.84624	-0.24086	0.48349	0.31562
Q16698	DECR1	ENSG00000104325	2.0594	1.0422	0.49424	0.30606	1.583	0.66269	0.32446	0.48884	1.3597	0.44324	0.98637	0.0059621
Q8WY22	BRI3BP	ENSG00000184992	1.3176	0.39797	0.8089	0.092105	1.5816	0.66134	0.235	0.62894	0.80593	-0.31128	0.50901	0.29328
Q9UQR0	SCML2	ENSG00000102098	#N/A	#N/A	#N/A	#N/A	1.5797	0.65961	0.072278	1.141	#N/A	#N/A	#N/A	#N/A
P98179	RBM3	ENSG00000102317	1.0591	0.082856	0.66136	0.17956	1.5651	0.6463	0.0030551	2.515	0.66739	-0.5834	0.013983	1.8544
Q15435	PPP1R7	ENSG00000115685	1.3429	0.42531	0.13882	0.85755	1.5618	0.64324	0.026881	1.5705	0.81665	-0.29221	0.11918	0.92381
Q14191	WRN	ENSG00000165392	1.2277	0.29599	0.038536	1.4141	1.5589	0.64056	0.011326	1.9459	0.76876	-0.3794	0.038985	1.4091
P18077	RPL35A	ENSG00000182899	1.2774	0.35325	0.62856	0.20166	1.5588	0.64046	0.056701	1.2464	0.81418	-0.29658	0.45251	0.34437
P62312	LSM6	ENSG00000164167	1.7905	0.84038	0.1602	0.79535	1.5583	0.63995	0.30379	0.51743	1.1458	0.19631	0.66833	0.17501
[truncated: 2,182 more rows]

## Sheet: Supplementary Table S5
Supplementary Table S5. Summery of expression profiles of representative candidates in different analyses.
[truncated: 129 more rows]
